# Supplementary material for: (Z)-4-Chloro-N-(1-{2-[3-(4-chloro­benzoyl)ureido]eth­yl}imidazolidin-2-yl­idene)benzamide
Source: Acta Crystallogr Sect E Struct Rep Online. 2012 Jun 27;68(Pt 7):o2226. doi: 10.1107/S1600536812028218 (PMC3394018; doi:10.1107/S1600536812028218)
Supplement: Supplementary file 1 [file e-68-o2226-sup1.cif]

##############################################################################
#                                                                            #
# This CIF contains the data in a paper accepted for publication in          #
# Acta Crystallographica Section E. It conforms to the requirements of       #
# Notes for Authors for Acta Crystallographica Section E, and has been       #
# peer reviewed under the auspices of the IUCr Commission on Journals.       #
#                                                                            #
# Full details of the Crystallographic Information File format               #
# are given in the paper "The Crystallographic Information File (CIF):       #
# a New Standard Archive File for Crystallography" by S. R. Hall, F. H.      #
# Allen and I. D. Brown [Acta Cryst. (1991), A47, 655-685].                  #
#                                                                            #
# The current version of the core CIF dictionary is obtainable from          #
# ftp://ftp.iucr.org/pub/cif_core.dic.                                       #
#                                                                            #
# Software is freely available for graphical display of the structure(s)     #
# in this CIF. For information consult the CIF software page                 #
# http://www.iucr.org/resources/cif/software.                                #
#                                                                            #
# This file may be used for bona fide research purposes within the           #
# scientific community so long as proper attribution is given to the journal # 
# article from which it was obtained.                                        #
#                                                                            #
##############################################################################
data_global
_audit_creation_method     'form.cif (version 2.0)'
_journal_data_validation_number     ?
_journal_date_recd_electronic     2012-06-18
_journal_date_accepted     2012-06-21
_journal_name_full     'Acta Crystallographica, Section E'
_journal_year     2012
_journal_volume     68
_journal_issue      7
_journal_page_first     o2226
_journal_page_last     o2226
_journal_paper_category     QO
_journal_paper_doi     10.1107/S1600536812028218
_journal_coeditor_code     GO2061
_publ_contact_author_name     'Bohari M Yamin'
_publ_contact_author_address
;
      School of Chemical Sciences and Food Technology
      Universiti  Kebangsaan Malaysia
      UKM 43500 Bangi Selangor
      Malaysia
;
_publ_contact_author_email     'bohari@ukm.my'
_publ_contact_author_fax     '6 03 89212410 '
_publ_contact_author_phone     '6 03 89213880'
_publ_section_title
;\
(<i>Z</i>)-4-Chloro-<i>N</i>-(1-{2-[3-(4-chlorobenzoyl)ureido]ethyl}\
imidazolidin-2-ylidene)benzamide
;
loop_
    _publ_author_name
    _publ_author_footnote
    _publ_author_address
    'Adan, Dalina' ?
;     School of Chemical Sciences and Food Technology
      Universiti  Kebangsaan Malaysia
      UKM 43500 Bangi Selangor
      Malaysia
;
    'Sapari, Suhaila' ?
;     School of Chemical Sciences and Food Technology
      Universiti  Kebangsaan Malaysia
      UKM 43500 Bangi Selangor
      Malaysia
;
    'Halim, Siti Nadiah' ?
;      Department of Chemistry,
       Universiti Malaya
       Kuala Lumpur, 50603 Malaysia.
;
    'Yamin, Bohari M.' ?
;      School of Chemical Sciences and Food Technology
       Universiti  Kebangsaan Malaysia
       UKM 43500 Bangi Selangor
       Malaysia
;
data_I
_chemical_name_systematic
;
(<i>Z</i>)-4-Chloro-<i>N</i>-(1-{2-[3-(4-
chlorobenzoyl)ureido]ethyl}imidazolidin-2-ylidene)benzamide
;
_chemical_name_common     ?
_chemical_formula_moiety     'C20 H19 Cl2 N5 O2 S'
_chemical_formula_sum     'C20 H19 Cl2 N5 O2 S'
_chemical_formula_iupac     'C20 H19 Cl2 N5 O2 S'
_chemical_formula_weight     464.36
_chemical_melting_point     ?
_symmetry_cell_setting     monoclinic
_symmetry_space_group_name_H-M     'C c'
_symmetry_space_group_name_Hall     'C -2yc'
loop_
    _symmetry_equiv_pos_as_xyz
    'x, y, z'
    'x, -y, z+1/2'
    'x+1/2, y+1/2, z'
    'x+1/2, -y+1/2, z+1/2'
_cell_length_a     24.488(7)
_cell_length_b     6.645(2)
_cell_length_c     13.108(4)
_cell_angle_alpha     90.00
_cell_angle_beta     97.16(2)
_cell_angle_gamma     90.00
_cell_volume     2116.2(11)
_cell_formula_units_Z     4
_cell_measurement_reflns_used     2230
_cell_measurement_theta_min     3.1
_cell_measurement_theta_max     26.4
_cell_measurement_temperature     296(2)
_exptl_crystal_description     slab
_exptl_crystal_colour     colourless
_exptl_crystal_size_max     0.22
_exptl_crystal_size_mid     0.08
_exptl_crystal_size_min     0.07
_exptl_crystal_density_diffrn     1.457
_exptl_crystal_density_meas     ?
_exptl_crystal_density_method     'not measured'
_exptl_crystal_F_000     960
_exptl_absorpt_coefficient_mu     0.433
_exptl_absorpt_correction_type     multi-scan
_exptl_absorpt_process_details     '(SADABS; Bruker, 2000)'
_exptl_absorpt_correction_T_min     0.9107
_exptl_absorpt_correction_T_max     0.9703
_exptl_special_details     ?
_diffrn_ambient_temperature     296(2)
_diffrn_radiation_type     MoK\a
_diffrn_radiation_wavelength     0.71073
_diffrn_radiation_source     'fine-focus sealed tube'
_diffrn_radiation_monochromator     graphite
_diffrn_measurement_device_type
;
Bruker SMART APEX CCD area-detector
;
_diffrn_measurement_method     '\w scan'
_diffrn_detector_area_resol_mean     83.66
_diffrn_reflns_number     8499
_diffrn_reflns_av_R_equivalents     0.0549
_diffrn_reflns_av_sigmaI/netI     0.0669
_diffrn_reflns_theta_min     3.1
_diffrn_reflns_theta_max     26.4
_diffrn_reflns_theta_full     25.00
_diffrn_measured_fraction_theta_max     0.994
_diffrn_measured_fraction_theta_full     0.999
_diffrn_reflns_limit_h_min     -30
_diffrn_reflns_limit_h_max     30
_diffrn_reflns_limit_k_min     -8
_diffrn_reflns_limit_k_max     8
_diffrn_reflns_limit_l_min     -16
_diffrn_reflns_limit_l_max     16
_diffrn_standards_number     0
_diffrn_standards_interval_count     0
_diffrn_standards_interval_time     0
_diffrn_standards_decay_%     0
_refine_special_details
;
 Refinement of F^2^ against ALL reflections.  The weighted R-factor wR and
 goodness of fit S are based on F^2^, conventional R-factors R are based
 on F, with F set to zero for negative F^2^. The threshold expression of
 F^2^ > 2sigma(F^2^) is used only for calculating R-factors(gt) etc. and is
 not relevant to the choice of reflections for refinement.  R-factors based
 on F^2^ are statistically about twice as large as those based on F, and R-
 factors based on ALL data will be even larger.
;
_reflns_number_total     4165
_reflns_number_gt     2855
_reflns_threshold_expression     I>2\s(I)
_refine_ls_structure_factor_coef     Fsqd
_refine_ls_matrix_type     full
_refine_ls_R_factor_all     0.0680
_refine_ls_R_factor_gt     0.0399
_refine_ls_wR_factor_gt     0.0788
_refine_ls_wR_factor_ref     0.0900
_refine_ls_goodness_of_fit_ref     0.933
_refine_ls_restrained_S_all     0.933
_refine_ls_number_reflns     4165
_refine_ls_number_parameters     283
_refine_ls_number_restraints     5
_refine_ls_hydrogen_treatment     mixed
_refine_ls_weighting_scheme     calc
_refine_ls_weighting_details
         'calc w=1/[\s^2^(Fo^2^)+(0.0374P)^2^+0.0000P] where P=(Fo^2^+2Fc^2^)/3'
_atom_sites_solution_hydrogens     geom
_atom_sites_solution_primary     direct
_atom_sites_solution_secondary     difmap
_refine_ls_shift/su_max     0.000
_refine_ls_shift/su_mean     0.000
_refine_diff_density_max     0.175
_refine_diff_density_min     -0.276
_refine_ls_extinction_method     none
_refine_ls_extinction_coef     ?
_refine_ls_abs_structure_details     'Flack (1983) ???? Friedel pairs'
_refine_ls_abs_structure_Flack     0.06(6)
loop_
    _atom_type_symbol
    _atom_type_description
    _atom_type_scat_dispersion_real
    _atom_type_scat_dispersion_imag
    _atom_type_scat_source
    'C' 'C' 0.0033 0.0016
                         'International Tables Vol C Tables 4.2.6.8 and 6.1.1.4'
    'H' 'H' 0.0000 0.0000
                         'International Tables Vol C Tables 4.2.6.8 and 6.1.1.4'
    'N' 'N' 0.0061 0.0033
                         'International Tables Vol C Tables 4.2.6.8 and 6.1.1.4'
    'O' 'O' 0.0106 0.0060
                         'International Tables Vol C Tables 4.2.6.8 and 6.1.1.4'
    'S' 'S' 0.1246 0.1234
                         'International Tables Vol C Tables 4.2.6.8 and 6.1.1.4'
    'Cl' 'Cl' 0.1484 0.1585
                         'International Tables Vol C Tables 4.2.6.8 and 6.1.1.4'
_computing_data_collection     'SMART (Bruker, 2000)'
_computing_cell_refinement     'SAINT (Bruker, 2000)'
_computing_data_reduction     'SAINT (Bruker, 2000)'
_computing_structure_solution     'SHELXTL (Sheldrick, 2008)'
_computing_structure_refinement     'SHELXTL (Sheldrick, 2008)'
_computing_molecular_graphics     'SHELXTL (Sheldrick, 2008)'
_computing_publication_material
;
SHELXTL (Sheldrick, 2008), PARST (Nardelli, 1995) and PLATON
(Spek, 2009)
;
loop_
    _atom_site_type_symbol
    _atom_site_label
    _atom_site_fract_x
    _atom_site_fract_y
    _atom_site_fract_z
    _atom_site_U_iso_or_equiv
    _atom_site_adp_type
    _atom_site_calc_flag
    _atom_site_refinement_flags
    _atom_site_occupancy
    _atom_site_symmetry_multiplicity
    _atom_site_disorder_assembly
    _atom_site_disorder_group
    Cl Cl1 0.84274(4) 0.3989(2) 0.19364(9) 0.0858(4) Uani d . 1 1 . .
    Cl Cl2 0.83019(4) -0.17344(19) 0.37999(10) 0.0887(4) Uani d . 1 1 . .
    S S1 0.47526(3) 0.21472(13) 0.36669(7) 0.0574(3) Uani d . 1 1 . .
    O O1 0.59035(9) 0.0679(4) 0.0292(2) 0.0654(7) Uani d . 1 1 . .
    O O2 0.63898(9) 0.5325(3) 0.35719(19) 0.0536(6) Uani d . 1 1 . .
    N N1 0.56767(10) 0.3697(4) 0.1039(2) 0.0456(7) Uani d . 1 1 . .
    N N2 0.48754(11) 0.1718(5) 0.0424(2) 0.0564(8) Uani d D 1 1 . .
    H H2A 0.5083(15) 0.083(5) 0.018(3) 0.100(16) Uiso d D 1 1 . .
    N N3 0.47666(10) 0.4668(4) 0.1099(2) 0.0478(7) Uani d . 1 1 . .
    N N4 0.53148(11) 0.5442(4) 0.3285(2) 0.0479(7) Uani d D 1 1 . .
    H H4A 0.5640(7) 0.584(5) 0.319(3) 0.053(10) Uiso d D 1 1 . .
    N N5 0.58290(10) 0.2711(4) 0.3890(2) 0.0426(6) Uani d D 1 1 . .
    H H5A 0.583(2) 0.153(3) 0.415(4) 0.13(2) Uiso d D 1 1 . .
    C C1 0.70080(13) 0.1240(6) 0.1077(3) 0.0509(9) Uani d . 1 1 . .
    H H1B 0.6892 -0.0066 0.0914 0.061 Uiso calc R 1 1 . .
    C C2 0.75617(14) 0.1603(6) 0.1344(3) 0.0550(9) Uani d . 1 1 . .
    H H2B 0.7817 0.0561 0.1368 0.066 Uiso calc R 1 1 . .
    C C3 0.77275(14) 0.3549(6) 0.1573(3) 0.0566(10) Uani d . 1 1 . .
    C C4 0.73592(13) 0.5075(5) 0.1551(3) 0.0534(9) Uani d . 1 1 . .
    H H4B 0.7481 0.6377 0.1710 0.064 Uiso calc R 1 1 . .
    C C5 0.68087(14) 0.4709(5) 0.1295(2) 0.0496(8) Uani d . 1 1 . .
    H H5B 0.6559 0.5764 0.1288 0.060 Uiso calc R 1 1 . .
    C C6 0.66193(13) 0.2761(5) 0.1045(2) 0.0434(8) Uani d . 1 1 . .
    C C7 0.60276(13) 0.2283(5) 0.0752(2) 0.0444(8) Uani d . 1 1 . .
    C C8 0.51449(13) 0.3336(5) 0.0849(2) 0.0433(8) Uani d . 1 1 . .
    C C9 0.42894(14) 0.2020(6) 0.0255(3) 0.0606(9) Uani d . 1 1 . .
    H H9A 0.4095 0.0871 0.0488 0.073 Uiso calc R 1 1 . .
    H H9B 0.4164 0.2259 -0.0466 0.073 Uiso calc R 1 1 . .
    C C10 0.42110(14) 0.3873(6) 0.0898(3) 0.0624(10) Uani d . 1 1 . .
    H H10A 0.3964 0.4832 0.0520 0.075 Uiso calc R 1 1 . .
    H H10B 0.4068 0.3519 0.1532 0.075 Uiso calc R 1 1 . .
    C C11 0.48875(14) 0.6591(5) 0.1608(3) 0.0538(9) Uani d . 1 1 . .
    H H11A 0.4633 0.7594 0.1294 0.065 Uiso calc R 1 1 . .
    H H11B 0.5256 0.7006 0.1504 0.065 Uiso calc R 1 1 . .
    C C12 0.48476(14) 0.6519(5) 0.2745(3) 0.0516(9) Uani d . 1 1 . .
    H H12A 0.4839 0.7878 0.3011 0.062 Uiso calc R 1 1 . .
    H H12B 0.4509 0.5851 0.2862 0.062 Uiso calc R 1 1 . .
    C C13 0.53131(12) 0.3544(5) 0.3597(2) 0.0420(7) Uani d . 1 1 . .
    C C14 0.63297(12) 0.3540(5) 0.3762(2) 0.0412(7) Uani d . 1 1 . .
    C C15 0.68047(12) 0.2137(5) 0.3839(2) 0.0419(7) Uani d . 1 1 . .
    C C16 0.67515(12) 0.0123(5) 0.3578(2) 0.0443(8) Uani d . 1 1 . .
    H H16A 0.6403 -0.0424 0.3402 0.053 Uiso calc R 1 1 . .
    C C17 0.72101(13) -0.1086(5) 0.3576(3) 0.0483(8) Uani d . 1 1 . .
    H H17A 0.7173 -0.2439 0.3398 0.058 Uiso calc R 1 1 . .
    C C18 0.77199(13) -0.0256(6) 0.3840(3) 0.0516(8) Uani d . 1 1 . .
    C C19 0.77881(13) 0.1758(5) 0.4111(3) 0.0524(8) Uani d . 1 1 . .
    H H19A 0.8137 0.2295 0.4294 0.063 Uiso calc R 1 1 . .
    C C20 0.73277(12) 0.2930(5) 0.4101(2) 0.0473(8) Uani d . 1 1 . .
    H H20A 0.7366 0.4285 0.4274 0.057 Uiso calc R 1 1 . .
loop_
    _atom_site_aniso_label
    _atom_site_aniso_U_11
    _atom_site_aniso_U_22
    _atom_site_aniso_U_33
    _atom_site_aniso_U_12
    _atom_site_aniso_U_13
    _atom_site_aniso_U_23
    Cl1 0.0511(5) 0.1137(9) 0.0944(8) -0.0131(6) 0.0161(5) -0.0142(7)
    Cl2 0.0558(6) 0.0981(9) 0.1106(9) 0.0265(6) 0.0045(5) -0.0239(8)
    S1 0.0419(4) 0.0488(5) 0.0824(7) 0.0017(4) 0.0109(4) 0.0106(5)
    O1 0.0544(13) 0.0527(15) 0.0894(19) -0.0025(11) 0.0106(12) -0.0293(14)
    O2 0.0536(13) 0.0330(13) 0.0734(17) -0.0069(10) 0.0045(11) 0.0035(12)
    N1 0.0427(15) 0.0405(16) 0.0538(18) 0.0054(12) 0.0067(13) -0.0050(13)
    N2 0.0456(16) 0.0532(19) 0.071(2) 0.0027(14) 0.0082(14) -0.0145(16)
    N3 0.0490(15) 0.0394(16) 0.0549(18) 0.0093(12) 0.0058(13) -0.0024(14)
    N4 0.0479(16) 0.0333(15) 0.0626(19) 0.0049(12) 0.0068(14) 0.0006(13)
    N5 0.0381(14) 0.0378(15) 0.0518(17) 0.0011(12) 0.0055(12) 0.0054(14)
    C1 0.054(2) 0.050(2) 0.049(2) 0.0073(16) 0.0064(16) -0.0063(17)
    C2 0.053(2) 0.065(2) 0.049(2) 0.0126(17) 0.0112(16) -0.0059(19)
    C3 0.050(2) 0.074(3) 0.047(2) -0.0066(19) 0.0136(17) -0.004(2)
    C4 0.056(2) 0.049(2) 0.058(2) -0.0078(17) 0.0134(17) -0.0080(18)
    C5 0.059(2) 0.046(2) 0.046(2) 0.0006(16) 0.0140(16) -0.0008(16)
    C6 0.0538(19) 0.044(2) 0.0344(19) 0.0026(15) 0.0130(15) -0.0008(15)
    C7 0.0492(18) 0.0414(19) 0.043(2) 0.0021(14) 0.0071(15) -0.0056(16)
    C8 0.0509(19) 0.0421(19) 0.0378(18) 0.0025(15) 0.0090(15) -0.0011(15)
    C9 0.0486(19) 0.062(2) 0.072(3) -0.0022(16) 0.0121(18) -0.008(2)
    C10 0.048(2) 0.068(3) 0.070(3) 0.0153(17) 0.0064(18) -0.003(2)
    C11 0.061(2) 0.0326(18) 0.068(3) 0.0122(15) 0.0082(18) 0.0048(17)
    C12 0.063(2) 0.0361(19) 0.055(2) 0.0175(15) 0.0035(17) -0.0065(16)
    C13 0.0421(16) 0.0401(19) 0.044(2) 0.0069(13) 0.0053(14) -0.0033(15)
    C14 0.0422(17) 0.0419(19) 0.0393(19) -0.0029(14) 0.0041(13) -0.0008(16)
    C15 0.0432(16) 0.0407(18) 0.0420(19) -0.0046(13) 0.0060(14) 0.0014(15)
    C16 0.0411(16) 0.0443(19) 0.048(2) -0.0046(14) 0.0074(14) 0.0008(16)
    C17 0.0473(18) 0.0401(18) 0.058(2) -0.0011(15) 0.0101(16) -0.0010(17)
    C18 0.0441(17) 0.060(2) 0.051(2) 0.0098(16) 0.0082(15) -0.0001(18)
    C19 0.0387(17) 0.059(2) 0.058(2) -0.0068(16) 0.0023(15) -0.0031(19)
    C20 0.0448(18) 0.0454(19) 0.051(2) -0.0051(15) 0.0033(15) -0.0003(16)
_geom_special_details
;
 All esds (except the esd in the dihedral angle between two l.s. planes)
 are estimated using the full covariance matrix.  The cell esds are taken
 into account individually in the estimation of esds in distances, angles
 and torsion angles; correlations between esds in cell parameters are only
 used when they are defined by crystal symmetry.  An approximate (isotropic)
 treatment of cell esds is used for estimating esds involving l.s. planes.
;
loop_
    _geom_bond_atom_site_label_1
    _geom_bond_atom_site_label_2
    _geom_bond_site_symmetry_2
    _geom_bond_distance
    _geom_bond_publ_flag
    Cl1 C3 . 1.745(4) ?
    Cl2 C18 . 1.737(3) ?
    S1 C13 . 1.669(3) ?
    O1 C7 . 1.243(4) ?
    O2 C14 . 1.224(3) ?
    N1 C8 . 1.317(4) ?
    N1 C7 . 1.358(4) ?
    N2 C8 . 1.346(4) ?
    N2 C9 . 1.438(4) ?
    N2 H2A . 0.865(10) ?
    N3 C8 . 1.351(4) ?
    N3 C10 . 1.453(4) ?
    N3 C11 . 1.455(4) ?
    N4 C13 . 1.326(4) ?
    N4 C12 . 1.456(4) ?
    N4 H4A . 0.864(10) ?
    N5 C14 . 1.374(4) ?
    N5 C13 . 1.389(4) ?
    N5 H5A . 0.857(10) ?
    C1 C2 . 1.378(5) ?
    C1 C6 . 1.385(4) ?
    C1 H1B . 0.9300 ?
    C2 C3 . 1.378(5) ?
    C2 H2B . 0.9300 ?
    C3 C4 . 1.355(5) ?
    C4 C5 . 1.370(4) ?
    C4 H4B . 0.9300 ?
    C5 C6 . 1.400(4) ?
    C5 H5B . 0.9300 ?
    C6 C7 . 1.486(4) ?
    C9 C10 . 1.518(5) ?
    C9 H9A . 0.9700 ?
    C9 H9B . 0.9700 ?
    C10 H10A . 0.9700 ?
    C10 H10B . 0.9700 ?
    C11 C12 . 1.505(5) ?
    C11 H11A . 0.9700 ?
    C11 H11B . 0.9700 ?
    C12 H12A . 0.9700 ?
    C12 H12B . 0.9700 ?
    C14 C15 . 1.484(4) ?
    C15 C16 . 1.384(4) ?
    C15 C20 . 1.388(4) ?
    C16 C17 . 1.381(4) ?
    C16 H16A . 0.9300 ?
    C17 C18 . 1.369(4) ?
    C17 H17A . 0.9300 ?
    C18 C19 . 1.389(5) ?
    C19 C20 . 1.369(4) ?
    C19 H19A . 0.9300 ?
    C20 H20A . 0.9300 ?
loop_
    _geom_angle_atom_site_label_1
    _geom_angle_atom_site_label_2
    _geom_angle_atom_site_label_3
    _geom_angle_site_symmetry_1
    _geom_angle_site_symmetry_3
    _geom_angle
    _geom_angle_publ_flag
    C8 N1 C7 . . 117.8(3) ?
    C8 N2 C9 . . 112.4(3) ?
    C8 N2 H2A . . 115(3) ?
    C9 N2 H2A . . 131(3) ?
    C8 N3 C10 . . 111.9(3) ?
    C8 N3 C11 . . 125.5(3) ?
    C10 N3 C11 . . 122.3(3) ?
    C13 N4 C12 . . 125.8(3) ?
    C13 N4 H4A . . 112(2) ?
    C12 N4 H4A . . 118(2) ?
    C14 N5 C13 . . 127.0(3) ?
    C14 N5 H5A . . 117(3) ?
    C13 N5 H5A . . 116(3) ?
    C2 C1 C6 . . 122.1(3) ?
    C2 C1 H1B . . 119.0 ?
    C6 C1 H1B . . 119.0 ?
    C3 C2 C1 . . 118.2(3) ?
    C3 C2 H2B . . 120.9 ?
    C1 C2 H2B . . 120.9 ?
    C4 C3 C2 . . 121.4(3) ?
    C4 C3 Cl1 . . 120.6(3) ?
    C2 C3 Cl1 . . 118.0(3) ?
    C3 C4 C5 . . 120.3(3) ?
    C3 C4 H4B . . 119.8 ?
    C5 C4 H4B . . 119.8 ?
    C4 C5 C6 . . 120.6(3) ?
    C4 C5 H5B . . 119.7 ?
    C6 C5 H5B . . 119.7 ?
    C1 C6 C5 . . 117.4(3) ?
    C1 C6 C7 . . 119.7(3) ?
    C5 C6 C7 . . 122.8(3) ?
    O1 C7 N1 . . 127.1(3) ?
    O1 C7 C6 . . 118.7(3) ?
    N1 C7 C6 . . 114.2(3) ?
    N1 C8 N2 . . 130.2(3) ?
    N1 C8 N3 . . 121.8(3) ?
    N2 C8 N3 . . 107.9(3) ?
    N2 C9 C10 . . 102.7(3) ?
    N2 C9 H9A . . 111.2 ?
    C10 C9 H9A . . 111.2 ?
    N2 C9 H9B . . 111.2 ?
    C10 C9 H9B . . 111.2 ?
    H9A C9 H9B . . 109.1 ?
    N3 C10 C9 . . 102.4(3) ?
    N3 C10 H10A . . 111.3 ?
    C9 C10 H10A . . 111.3 ?
    N3 C10 H10B . . 111.3 ?
    C9 C10 H10B . . 111.3 ?
    H10A C10 H10B . . 109.2 ?
    N3 C11 C12 . . 113.1(3) ?
    N3 C11 H11A . . 109.0 ?
    C12 C11 H11A . . 109.0 ?
    N3 C11 H11B . . 109.0 ?
    C12 C11 H11B . . 109.0 ?
    H11A C11 H11B . . 107.8 ?
    N4 C12 C11 . . 110.7(3) ?
    N4 C12 H12A . . 109.5 ?
    C11 C12 H12A . . 109.5 ?
    N4 C12 H12B . . 109.5 ?
    C11 C12 H12B . . 109.5 ?
    H12A C12 H12B . . 108.1 ?
    N4 C13 N5 . . 115.3(3) ?
    N4 C13 S1 . . 125.5(2) ?
    N5 C13 S1 . . 119.3(2) ?
    O2 C14 N5 . . 123.0(3) ?
    O2 C14 C15 . . 120.6(3) ?
    N5 C14 C15 . . 116.3(3) ?
    C16 C15 C20 . . 118.9(3) ?
    C16 C15 C14 . . 122.8(3) ?
    C20 C15 C14 . . 118.0(3) ?
    C17 C16 C15 . . 120.8(3) ?
    C17 C16 H16A . . 119.6 ?
    C15 C16 H16A . . 119.6 ?
    C18 C17 C16 . . 118.8(3) ?
    C18 C17 H17A . . 120.6 ?
    C16 C17 H17A . . 120.6 ?
    C17 C18 C19 . . 122.0(3) ?
    C17 C18 Cl2 . . 119.4(3) ?
    C19 C18 Cl2 . . 118.7(3) ?
    C20 C19 C18 . . 118.2(3) ?
    C20 C19 H19A . . 120.9 ?
    C18 C19 H19A . . 120.9 ?
    C19 C20 C15 . . 121.3(3) ?
    C19 C20 H20A . . 119.3 ?
    C15 C20 H20A . . 119.3 ?
loop_
    _geom_torsion_atom_site_label_1
    _geom_torsion_atom_site_label_2
    _geom_torsion_atom_site_label_3
    _geom_torsion_atom_site_label_4
    _geom_torsion_site_symmetry_1
    _geom_torsion_site_symmetry_2
    _geom_torsion_site_symmetry_3
    _geom_torsion_site_symmetry_4
    _geom_torsion
    _geom_torsion_publ_flag
    C6 C1 C2 C3 . . . . -0.7(5) ?
    C1 C2 C3 C4 . . . . 0.7(5) ?
    C1 C2 C3 Cl1 . . . . 178.7(3) ?
    C2 C3 C4 C5 . . . . -0.1(5) ?
    Cl1 C3 C4 C5 . . . . -178.0(3) ?
    C3 C4 C5 C6 . . . . -0.6(5) ?
    C2 C1 C6 C5 . . . . 0.0(5) ?
    C2 C1 C6 C7 . . . . 180.0(3) ?
    C4 C5 C6 C1 . . . . 0.6(4) ?
    C4 C5 C6 C7 . . . . -179.4(3) ?
    C8 N1 C7 O1 . . . . 2.4(5) ?
    C8 N1 C7 C6 . . . . -176.9(3) ?
    C1 C6 C7 O1 . . . . -18.3(4) ?
    C5 C6 C7 O1 . . . . 161.6(3) ?
    C1 C6 C7 N1 . . . . 161.0(3) ?
    C5 C6 C7 N1 . . . . -19.0(4) ?
    C7 N1 C8 N2 . . . . 1.9(5) ?
    C7 N1 C8 N3 . . . . -179.3(3) ?
    C9 N2 C8 N1 . . . . -173.8(3) ?
    C9 N2 C8 N3 . . . . 7.3(4) ?
    C10 N3 C8 N1 . . . . -175.0(3) ?
    C11 N3 C8 N1 . . . . -1.2(5) ?
    C10 N3 C8 N2 . . . . 4.0(4) ?
    C11 N3 C8 N2 . . . . 177.8(3) ?
    C8 N2 C9 C10 . . . . -14.6(4) ?
    C8 N3 C10 C9 . . . . -12.6(4) ?
    C11 N3 C10 C9 . . . . 173.4(3) ?
    N2 C9 C10 N3 . . . . 15.4(4) ?
    C8 N3 C11 C12 . . . . -99.4(4) ?
    C10 N3 C11 C12 . . . . 73.8(4) ?
    C13 N4 C12 C11 . . . . -100.0(4) ?
    N3 C11 C12 N4 . . . . 73.6(4) ?
    C12 N4 C13 N5 . . . . 166.5(3) ?
    C12 N4 C13 S1 . . . . -14.0(5) ?
    C14 N5 C13 N4 . . . . -9.4(5) ?
    C14 N5 C13 S1 . . . . 171.1(3) ?
    C13 N5 C14 O2 . . . . 16.6(5) ?
    C13 N5 C14 C15 . . . . -161.9(3) ?
    O2 C14 C15 C16 . . . . -149.1(3) ?
    N5 C14 C15 C16 . . . . 29.5(5) ?
    O2 C14 C15 C20 . . . . 25.3(5) ?
    N5 C14 C15 C20 . . . . -156.2(3) ?
    C20 C15 C16 C17 . . . . -0.1(5) ?
    C14 C15 C16 C17 . . . . 174.3(3) ?
    C15 C16 C17 C18 . . . . 0.1(5) ?
    C16 C17 C18 C19 . . . . 0.2(5) ?
    C16 C17 C18 Cl2 . . . . -177.9(2) ?
    C17 C18 C19 C20 . . . . -0.6(5) ?
    Cl2 C18 C19 C20 . . . . 177.5(3) ?
    C18 C19 C20 C15 . . . . 0.7(5) ?
    C16 C15 C20 C19 . . . . -0.4(5) ?
    C14 C15 C20 C19 . . . . -174.9(3) ?
loop_
    _geom_hbond_atom_site_label_D
    _geom_hbond_atom_site_label_H
    _geom_hbond_atom_site_label_A
    _geom_hbond_site_symmetry_A
    _geom_hbond_distance_DH
    _geom_hbond_distance_HA
    _geom_hbond_distance_DA
    _geom_hbond_angle_DHA
    N2 H2A O1 . 0.865(10) 2.00(4) 2.637(4) 130(4)
    N2 H2A S1 2_554 0.865(10) 2.85(4) 3.438(3) 127(4)
    N4 H4A O2 . 0.864(10) 1.87(2) 2.614(3) 143(3)
    N5 H5A O1 2 0.857(10) 2.09(2) 2.898(4) 157(5)
    C17 H17A O2 1_545 0.93 2.46 3.118(4) 128
