# Supplementary material for: (Z)-4-Chloro-N-(1-{2-[3-(4-chloro­benzoyl)ureido]eth­yl}imidazolidin-2-yl­idene)benzamide
Source: Acta Crystallogr Sect E Struct Rep Online. 2012 Jun 27;68(Pt 7):o2226. doi: 10.1107/S1600536812028218 (PMC3394018; doi:10.1107/S1600536812028218)
Supplement: Supplementary file 2 [file e-68-o2226-Isup2.hkl]

# 
# h,k,l, Fc-squared, Fo-squared, sigma(Fo-squared) and status flag 
# 
data_I
_shelx_title ' nadiah3966_0m in Cc' 
_shelx_refln_list_code          4 
_shelx_F_calc_maximum      347.57 
_exptl_crystal_F_000       960.00 
_reflns_d_resolution_high  0.7985 
 
loop_ 
 _symmetry_equiv_pos_as_xyz 
 'x, y, z' 
 'x, -y, z+1/2' 
 'x+1/2, y+1/2, z' 
 'x+1/2, -y+1/2, z+1/2' 
 
_cell_length_a    24.4877 
_cell_length_b     6.6447 
_cell_length_c    13.1082 
_cell_angle_alpha  90.000 
_cell_angle_beta   97.160 
_cell_angle_gamma  90.000 
 
_shelx_F_squared_multiplier     1.000 
 
loop_ 
 _refln_index_h 
 _refln_index_k 
 _refln_index_l 
 _refln_F_squared_calc 
 _refln_F_squared_meas 
 _refln_F_squared_sigma 
 _refln_observed_status 
  -2   0 -16        0.19        9.11     31.69 o 
   0   0 -16        6.28       13.84     29.34 o 
   2   0 -16       16.53        0.63     28.07 o 
   4   0 -16       12.94       35.92     33.00 o 
   6   0 -16       40.45       57.32     33.64 o 
   8   0 -16       24.14       18.56     31.36 o 
  -1   1 -16        4.48       20.49     21.95 o 
   1   1 -16        0.39       21.09     20.63 o 
   3   1 -16       46.59       28.44     21.53 o 
   5   1 -16       97.79       54.12     24.31 o 
   7   1 -16       42.68       55.03     24.76 o 
  -7   1 -15       13.02       16.35     22.95 o 
  -5   1 -15       99.16       86.57     25.85 o 
  -3   1 -15       39.89       45.38     35.68 o 
  -1   1 -15       55.99      119.77     28.64 o 
   1   1 -15      105.27      125.23     27.46 o 
   3   1 -15       64.42       42.86     22.23 o 
   5   1 -15       95.08       82.58     32.66 o 
   7   1 -15       53.72       20.49     20.75 o 
   9   1 -15      148.40      193.85     30.76 o 
  11   1 -15       67.59       37.63     32.86 o 
  13   1 -15       71.94       92.41     40.97 o 
  -6   2 -15       13.82       19.12     37.45 o 
  -4   2 -15        3.11       29.78     20.55 o 
  -2   2 -15        6.37        2.47     18.41 o 
   0   2 -15       18.03       10.07     20.46 o 
   2   2 -15        6.69        7.28     17.10 o 
   4   2 -15      143.06      120.84     28.36 o 
   6   2 -15      141.49      161.46     30.13 o 
  -1   3 -15        2.15       -9.69     16.54 o 
   1   3 -15       10.10      -11.68     17.53 o 
   3   3 -15       12.60       15.14     19.08 o 
 -12   0 -14       19.94       11.58     30.69 o 
 -10   0 -14       56.67       18.16     30.60 o 
  -8   0 -14       33.07       33.16     31.55 o 
  -6   0 -14       36.74       53.81     31.71 o 
  -4   0 -14       39.49       63.07     32.41 o 
  -2   0 -14       51.10       43.14     28.52 o 
   0   0 -14      110.69       75.28     34.30 o 
   2   0 -14       54.92       53.79     31.29 o 
   4   0 -14       30.95       31.35     27.04 o 
   6   0 -14       60.43       30.90     27.49 o 
   8   0 -14      212.23      263.45     46.81 o 
  10   0 -14        9.41       -4.22     24.98 o 
  12   0 -14       42.41       38.07     29.23 o 
 -11   1 -14       13.86       45.87     23.78 o 
  -9   1 -14       14.76        5.18     20.38 o 
  -7   1 -14       53.37       54.51     23.25 o 
  -5   1 -14       32.76       48.63     22.15 o 
  -3   1 -14        6.91      -16.53     17.24 o 
  -1   1 -14       10.83       17.73     19.94 o 
   1   1 -14       11.61        7.46     18.01 o 
   3   1 -14       13.63        3.56     17.65 o 
   5   1 -14       33.69       18.19     18.85 o 
   7   1 -14       29.99        9.14     17.65 o 
   9   1 -14       50.11       49.74     20.88 o 
  11   1 -14      103.42       97.96     40.16 o 
  13   1 -14       65.36       47.29     28.54 o 
 -10   2 -14       25.05       24.14     22.40 o 
  -8   2 -14      104.42      110.96     28.58 o 
  -6   2 -14       39.09       14.38     19.01 o 
  -4   2 -14       89.04      110.43     26.20 o 
  -2   2 -14       29.61       38.40     23.84 o 
   0   2 -14       60.79       54.28     20.58 o 
   2   2 -14      321.70      279.40     33.95 o 
   4   2 -14      152.19      164.24     28.08 o 
   6   2 -14      253.09      234.84     40.28 o 
  12   2 -14       23.64       50.78     29.87 o 
  14   2 -14       33.71       45.04     30.88 o 
  16   2 -14       39.07       11.77     27.72 o 
  -7   3 -14      242.69      232.38     36.54 o 
  -5   3 -14       21.71       28.06     20.51 o 
  -3   3 -14       16.84       -6.87     17.50 o 
  -1   3 -14        4.62       -4.39     15.40 o 
   1   3 -14       72.35       55.67     23.81 o 
   3   3 -14       24.56       31.35     21.91 o 
   5   3 -14      144.17      203.33     33.44 o 
  11   3 -14       38.46       19.41     27.62 o 
  13   3 -14       63.40       27.57     29.16 o 
  -2   4 -14        4.70       41.80     22.90 o 
   0   4 -14        7.51       21.12     22.57 o 
   2   4 -14       20.46       22.13     21.23 o 
   4   4 -14       55.63       25.42     52.76 o 
   6   4 -14        5.30      -35.83     44.05 o 
   8   4 -14       67.24       51.49     59.48 o 
 -15   1 -13       66.28       75.12     26.35 o 
 -13   1 -13       79.52      101.10     27.37 o 
 -11   1 -13       66.00       55.97     23.24 o 
  -9   1 -13       11.59       37.54     22.25 o 
  -7   1 -13      156.09      170.96     46.52 o 
  -5   1 -13       29.94       44.23     20.63 o 
  -3   1 -13       27.02       33.62     17.52 o 
  -1   1 -13        8.31        8.04     16.34 o 
   1   1 -13      151.02      167.87     27.72 o 
   3   1 -13      232.70      286.79     42.00 o 
   5   1 -13       89.22       99.36     22.48 o 
   7   1 -13      104.13       99.39     22.43 o 
   9   1 -13        0.52       33.47     22.65 o 
  11   1 -13      155.32      151.49     23.26 o 
  13   1 -13      124.65      166.05     36.44 o 
  15   1 -13       57.63       46.12     26.28 o 
  17   1 -13       18.94       18.07     24.11 o 
  19   1 -13       47.79       10.55     26.43 o 
  21   1 -13       42.00       37.58     29.93 o 
 -14   2 -13       18.19       12.58     20.39 o 
 -12   2 -13       62.40       79.15     25.79 o 
 -10   2 -13      111.76      144.44     29.20 o 
  -8   2 -13       73.01      106.83     26.45 o 
  -6   2 -13      109.75      114.90     23.55 o 
  -4   2 -13       44.58       35.32     18.55 o 
  -2   2 -13       16.32       12.93     16.18 o 
   0   2 -13       27.19       21.69     17.81 o 
   2   2 -13       17.14       15.76     26.43 o 
   4   2 -13       28.11       64.04     25.88 o 
   6   2 -13       67.22       70.27     26.50 o 
   8   2 -13       21.20       35.86     21.51 o 
  10   2 -13       13.44        9.29     22.49 o 
  12   2 -13       91.89      121.21     35.71 o 
  14   2 -13       29.52        1.57     21.94 o 
  16   2 -13       13.50        0.49     23.73 o 
  18   2 -13       17.36       14.46     25.95 o 
 -11   3 -13       18.46       21.09     21.91 o 
  -9   3 -13      138.40      124.20     28.48 o 
  -7   3 -13      115.40      104.39     22.89 o 
  -5   3 -13        9.20       24.43     17.97 o 
  -3   3 -13        1.72        2.82     15.03 o 
  -1   3 -13       12.55       -8.76     16.64 o 
   1   3 -13       81.97      122.49     27.33 o 
   3   3 -13      118.52      121.57     27.28 o 
   5   3 -13        5.17       -7.46     19.42 o 
   7   3 -13       10.58       -5.20     43.70 o 
   9   3 -13      124.47      132.05     38.36 o 
  11   3 -13      134.16      131.03     36.99 o 
  13   3 -13        7.01       25.01     26.78 o 
  15   3 -13        9.37        0.56     24.36 o 
  17   3 -13       23.39       55.78     32.52 o 
  -8   4 -13       24.74       17.52     19.43 o 
  -6   4 -13        5.41        2.48     17.29 o 
  -4   4 -13       82.27       60.58     22.08 o 
  -2   4 -13       24.06       12.46     20.85 o 
   0   4 -13       45.75       24.42     20.63 o 
   2   4 -13      104.08       63.28     24.04 o 
   4   4 -13       18.67        9.43     44.85 o 
   6   4 -13       59.80       40.89     50.57 o 
   8   4 -13       31.41        6.12     44.16 o 
  10   4 -13       30.87       -0.24     24.30 o 
  12   4 -13       31.68        0.16     25.27 o 
  14   4 -13       28.71      -12.59     24.39 o 
   3   5 -13       40.52       50.36     52.88 o 
 -16   0 -12       65.85       78.78     35.44 o 
 -14   0 -12      368.29      409.26     62.27 o 
 -12   0 -12       35.03       68.95     32.67 o 
 -10   0 -12       60.02       52.70     30.92 o 
  -8   0 -12      175.92      163.30     40.76 o 
  -6   0 -12      976.83     1055.22     77.13 o 
  -4   0 -12      390.69      436.96     55.84 o 
  -2   0 -12      204.28      272.05     44.73 o 
   0   0 -12      719.29      727.25     63.21 o 
   2   0 -12      251.28      235.73     40.92 o 
   4   0 -12      198.12      251.24     41.92 o 
   6   0 -12      430.57      480.09     53.12 o 
   8   0 -12      500.50      635.72     52.97 o 
  10   0 -12      500.57      575.76     34.63 o 
  12   0 -12      321.11      364.40     32.01 o 
  14   0 -12      137.05      148.71     23.70 o 
 -17   1 -12       26.67       52.45     24.36 o 
 -15   1 -12       20.19        3.21     19.64 o 
 -13   1 -12       34.26       15.56     20.28 o 
 -11   1 -12       82.22       71.23     23.07 o 
  -9   1 -12       19.64       -4.86     16.45 o 
  -7   1 -12       15.36       18.94     21.87 o 
  -5   1 -12       54.54       48.30     17.55 o 
  -3   1 -12       38.84       27.74     17.01 o 
  -1   1 -12       52.34       54.16     18.28 o 
   1   1 -12       26.66       59.87     18.84 o 
   3   1 -12      710.84      701.76     40.82 o 
   5   1 -12      358.46      378.63     43.32 o 
   7   1 -12       71.13       41.01     22.34 o 
   9   1 -12      102.16       99.20     34.67 o 
  11   1 -12       47.24       60.02     17.13 o 
  13   1 -12      102.70      105.32     29.95 o 
  15   1 -12       74.92       49.58     25.88 o 
  17   1 -12       54.35       29.33     24.98 o 
  19   1 -12       22.20        7.63     23.94 o 
  21   1 -12       13.92       12.86     24.83 o 
  23   1 -12       47.81       89.05     35.27 o 
 -16   2 -12        2.86       12.99     21.80 o 
 -14   2 -12       19.62       18.03     20.56 o 
 -12   2 -12       12.95        9.41     18.72 o 
 -10   2 -12       24.08       30.47     19.81 o 
  -8   2 -12       45.36       64.41     19.73 o 
  -6   2 -12       34.97       66.23     18.91 o 
  -4   2 -12       99.70       87.21     20.36 o 
  -2   2 -12       76.40       71.98     19.52 o 
   0   2 -12       39.96       35.91     16.81 o 
   2   2 -12      187.74      196.73     31.01 o 
   4   2 -12      126.77      115.17     25.22 o 
   6   2 -12       21.63       25.14     18.67 o 
   8   2 -12      112.25      127.18     21.38 o 
  10   2 -12       45.55       62.30     26.14 o 
  12   2 -12      210.43      195.91     39.39 o 
  14   2 -12       37.46       71.40     30.80 o 
  16   2 -12       30.32      -11.10     21.22 o 
  18   2 -12       33.12       46.10     28.71 o 
  20   2 -12      100.31      123.32     37.58 o 
  22   2 -12      120.38      135.88     40.45 o 
 -13   3 -12       28.12       34.85     22.08 o 
 -11   3 -12       31.33       44.15     22.36 o 
  -9   3 -12       70.04       85.32     22.28 o 
  -7   3 -12       82.48      103.24     22.57 o 
  -5   3 -12       65.35       50.70     18.08 o 
  -3   3 -12       98.97       78.84     24.07 o 
  -1   3 -12        1.06       11.02     15.96 o 
   1   3 -12      107.13      116.07     44.06 o 
   3   3 -12      232.58      170.40     41.82 o 
   5   3 -12      282.07      260.00     35.62 o 
   7   3 -12      217.19      222.44     71.29 o 
   9   3 -12       96.86       74.21     31.95 o 
  11   3 -12      114.16      148.74     38.01 o 
  13   3 -12      236.59      307.54     49.78 o 
  15   3 -12       21.34        8.05     24.54 o 
  17   3 -12       71.75       46.44     29.99 o 
  19   3 -12       17.28      -23.14     23.70 o 
 -10   4 -12       63.94       74.07     23.04 o 
  -8   4 -12       10.72       22.23     18.69 o 
  -6   4 -12      152.64      156.50     26.91 o 
  -4   4 -12       20.08       23.64     20.37 o 
  -2   4 -12        4.72       14.36     19.60 o 
   0   4 -12       78.05       27.62     19.19 o 
   2   4 -12       44.88       41.52     20.46 o 
   4   4 -12      215.42      184.94     31.58 o 
   6   4 -12      164.57       96.31     56.67 o 
   8   4 -12      307.71      282.90     41.73 o 
  10   4 -12      489.78      517.07     56.21 o 
  12   4 -12       38.18       46.48     28.51 o 
  14   4 -12       11.63       13.21     27.21 o 
  16   4 -12        7.16       -2.39     25.06 o 
  -5   5 -12       27.97       24.33     21.90 o 
  -3   5 -12       94.47       72.69     25.60 o 
  -1   5 -12        0.68        3.79     19.58 o 
   1   5 -12       72.87       71.70     25.11 o 
   3   5 -12       36.45       88.43     55.47 o 
   5   5 -12       37.23       45.24     51.52 o 
   7   5 -12       63.16       17.47     46.22 o 
   9   5 -12        9.12       -1.74     20.96 o 
  11   5 -12       48.15       34.98     27.65 o 
 -19   1 -11       47.34       43.02     33.32 o 
 -17   1 -11       79.98      124.08     27.47 o 
 -15   1 -11       30.43       52.85     21.41 o 
 -13   1 -11       26.42       23.09     31.22 o 
 -11   1 -11       64.71       75.48     23.56 o 
  -9   1 -11       44.42       49.60     20.72 o 
  -7   1 -11        0.32        0.03     13.58 o 
  -5   1 -11      178.29      232.51     26.45 o 
  -3   1 -11       16.39       40.02     15.29 o 
  -1   1 -11      219.28      258.29     26.14 o 
   1   1 -11     1065.29     1156.73     60.83 o 
   3   1 -11      639.61      615.60     37.15 o 
   5   1 -11      609.77      601.27     48.41 o 
   7   1 -11      315.47      290.31     27.30 o 
   9   1 -11      103.11      127.52     20.35 o 
  11   1 -11      184.52      212.16     24.36 o 
  13   1 -11      297.85      340.15     45.94 o 
  15   1 -11       56.20       94.93     28.69 o 
  17   1 -11       34.66       36.45     24.53 o 
  19   1 -11      431.47      508.41     60.06 o 
  21   1 -11      393.06      462.09     58.99 o 
  23   1 -11       92.34       87.55     33.16 o 
 -18   2 -11       14.03       22.39     20.75 o 
 -16   2 -11       30.27       36.60     21.77 o 
 -14   2 -11       86.60       99.66     49.20 o 
 -12   2 -11      246.73      241.86     41.59 o 
 -10   2 -11       68.62       75.76     19.64 o 
  -8   2 -11      127.06      160.85     34.81 o 
  -6   2 -11      259.38      265.40     27.94 o 
  -4   2 -11      118.46      103.84     20.25 o 
  -2   2 -11        7.90        7.30     13.80 o 
   0   2 -11      489.03      513.51     39.53 o 
   2   2 -11       95.77       59.49     21.66 o 
   4   2 -11      856.03      871.41     92.10 o 
   6   2 -11       42.09       19.35     17.09 o 
   8   2 -11      106.36      135.35     49.50 o 
  10   2 -11      808.25      841.58     62.42 o 
  12   2 -11        5.84        1.44     18.77 o 
  14   2 -11       10.11      -15.91     15.91 o 
  16   2 -11      115.33      144.98     36.98 o 
  18   2 -11       94.65      107.06     33.27 o 
  20   2 -11       45.35       77.94     32.72 o 
  22   2 -11       31.24       69.12     31.79 o 
 -17   3 -11        9.02       41.21     23.20 o 
 -15   3 -11       17.04       19.06     19.34 o 
 -13   3 -11        5.22       19.18     20.13 o 
 -11   3 -11       15.53        9.53     16.40 o 
  -9   3 -11      385.99      393.36     36.27 o 
  -7   3 -11       51.17       32.54     16.29 o 
  -5   3 -11       29.79       13.14     14.17 o 
  -3   3 -11       46.92       45.51     20.03 o 
  -1   3 -11       84.68       76.82     21.44 o 
   1   3 -11        0.35       -6.88     16.52 o 
   3   3 -11      124.37       99.44     22.33 o 
   5   3 -11      153.79      173.32     26.41 o 
   7   3 -11      356.45      376.23     29.65 o 
   9   3 -11        8.92      -13.01     16.71 o 
  11   3 -11      152.88      153.02     35.12 o 
  13   3 -11       86.05       91.24     30.96 o 
  15   3 -11       64.00       15.33     22.26 o 
  17   3 -11       33.23       32.51     26.39 o 
  19   3 -11       23.49       37.94     28.12 o 
  21   3 -11       72.07       72.18     35.73 o 
 -14   4 -11        4.67       18.52     18.15 o 
 -12   4 -11       98.06       67.67     24.68 o 
 -10   4 -11       18.74        2.37     16.66 o 
  -8   4 -11      237.30      239.21     30.12 o 
  -6   4 -11       33.97       22.63     18.83 o 
  -4   4 -11      136.49      124.04     28.05 o 
  -2   4 -11       86.14       49.48     18.87 o 
   0   4 -11        5.03       -7.71     15.04 o 
   2   4 -11       21.74       12.68     19.76 o 
   4   4 -11      115.86       90.10     23.75 o 
   6   4 -11        3.16       -7.96     38.27 o 
   8   4 -11      409.10      308.47     50.50 o 
  10   4 -11        2.29       -3.47     20.94 o 
  12   4 -11       29.16       26.77     26.70 o 
  14   4 -11       38.68       66.97     30.55 o 
  16   4 -11      201.26      258.41     49.22 o 
  18   4 -11        0.67      -18.57     23.56 o 
  -9   5 -11       58.30       42.69     25.05 o 
  -7   5 -11        8.77       13.68     22.04 o 
  -5   5 -11       12.82        6.43     16.92 o 
  -3   5 -11       78.02       71.75     24.25 o 
  -1   5 -11       30.07       24.99     20.19 o 
   1   5 -11       17.16       27.58     20.05 o 
   3   5 -11      188.29      143.38     61.62 o 
   5   5 -11       40.36      111.99     57.27 o 
   7   5 -11       84.36       69.54     52.20 o 
   9   5 -11        6.59        8.13     22.73 o 
  11   5 -11      131.15       97.68     31.47 o 
  13   5 -11       11.16       -2.60     24.79 o 
  15   5 -11        0.17       14.65     29.19 o 
  -2   6 -11       23.97       31.96     22.75 o 
   0   6 -11      118.65      113.84     61.52 o 
   2   6 -11        5.05       20.51     46.62 o 
   4   6 -11        0.83       14.46     46.24 o 
   6   6 -11        2.67       -7.02     43.77 o 
 -20   0 -10      115.69      171.21     41.55 o 
 -18   0 -10       77.91       56.54     30.36 o 
 -16   0 -10      177.73      233.83     45.49 o 
 -14   0 -10       18.26       14.67     25.05 o 
 -12   0 -10       50.79       44.89     27.88 o 
 -10   0 -10        5.72       30.43     26.53 o 
  -8   0 -10     1346.44     1481.57     84.07 o 
  -6   0 -10      405.80      401.23     35.71 o 
  -4   0 -10      530.38      528.07     38.43 o 
  -2   0 -10      366.59      385.66     46.35 o 
   0   0 -10     1141.64     1253.78     70.22 o 
   2   0 -10        0.82       -7.68     16.67 o 
   4   0 -10      977.49      960.38     60.77 o 
   6   0 -10     1722.49     1760.68     84.75 o 
   8   0 -10       34.11       40.18     17.75 o 
  10   0 -10       75.81       89.80     23.12 o 
  12   0 -10      832.48      958.77     57.49 o 
  14   0 -10     1029.86     1130.09     64.57 o 
  16   0 -10       92.88       55.28     23.15 o 
  18   0 -10      267.36      335.37     44.83 o 
  20   0 -10      182.58      205.31     38.30 o 
  22   0 -10      279.40      344.06     48.55 o 
  24   0 -10       20.14       56.43     28.71 o 
  26   0 -10       80.54       89.95     32.99 o 
 -21   1 -10       11.65       -2.05     20.95 o 
 -19   1 -10      114.04      125.24     26.77 o 
 -17   1 -10       58.04       61.27     24.27 o 
 -15   1 -10       74.92       92.85     23.49 o 
 -13   1 -10       19.15       18.43     20.89 o 
 -11   1 -10      222.83      227.27     29.35 o 
  -9   1 -10      411.70      416.58     31.78 o 
  -7   1 -10      483.71      533.03     35.30 o 
  -5   1 -10       11.00       -4.79     12.55 o 
  -3   1 -10      241.58      256.18     25.09 o 
  -1   1 -10       45.51       39.93     14.95 o 
   1   1 -10       62.83       36.00     14.80 o 
   3   1 -10      121.31      114.20     22.12 o 
   5   1 -10      659.90      681.90     47.52 o 
   7   1 -10       15.14       -0.39     10.88 o 
   9   1 -10       10.51       -3.55      7.72 o 
  11   1 -10      282.44      310.44     21.21 o 
  13   1 -10      182.76      191.79     17.32 o 
  15   1 -10      161.32      188.17     23.25 o 
  17   1 -10       82.04      100.69     29.88 o 
  19   1 -10       30.36       59.79     26.77 o 
  21   1 -10      353.85      363.53     53.42 o 
  23   1 -10       56.51       85.92     33.18 o 
  25   1 -10      148.83      156.35     41.38 o 
 -20   2 -10       20.51       48.95     23.70 o 
 -18   2 -10      205.30      168.16     30.73 o 
 -16   2 -10       28.99       32.71     29.60 o 
 -14   2 -10      696.37      684.70     45.25 o 
 -12   2 -10       45.31       56.21     17.56 o 
 -10   2 -10      167.05      191.55     24.57 o 
  -8   2 -10      477.11      472.61     34.29 o 
  -6   2 -10       44.47       55.82     16.95 o 
  -4   2 -10      121.07      108.30     19.32 o 
  -2   2 -10       62.81       58.47     20.44 o 
   0   2 -10      676.18      663.80     44.05 o 
   2   2 -10     3049.17     2893.05     95.56 o 
   6   2 -10      675.45      661.99     31.89 o 
   8   2 -10      114.17      121.71     18.67 o 
  10   2 -10      535.63      568.55     31.36 o 
  12   2 -10      175.82      173.10     34.60 o 
  14   2 -10       11.28      -10.59     16.97 o 
  16   2 -10       65.01       70.17     27.75 o 
  18   2 -10       59.32       96.07     31.85 o 
  20   2 -10      120.85      136.58     35.42 o 
  22   2 -10       59.84       22.91     25.99 o 
  24   2 -10       29.18       55.10     30.26 o 
 -19   3 -10       38.94       84.71     28.21 o 
 -17   3 -10       28.08       38.95     23.49 o 
 -15   3 -10        5.51        5.54     18.32 o 
 -13   3 -10       35.46        8.21     16.46 o 
 -11   3 -10      404.56      380.18     34.94 o 
  -9   3 -10      438.72      495.70     47.44 o 
  -7   3 -10      503.98      537.71     60.18 o 
  -5   3 -10      103.47       84.87     22.79 o 
  -3   3 -10       47.54       49.85     18.88 o 
  -1   3 -10      224.54      193.06     28.58 o 
   1   3 -10      422.72      319.84     39.84 o 
   3   3 -10       58.56       43.67     16.98 o 
   5   3 -10      131.56      120.61     18.31 o 
   7   3 -10       76.86       83.40     18.65 o 
   9   3 -10       18.81       -4.94     15.67 o 
  11   3 -10      353.61      324.33     48.32 o 
  13   3 -10      290.41      284.67     46.84 o 
  15   3 -10       74.58       59.11     27.81 o 
  17   3 -10       13.30       26.91     25.37 o 
  19   3 -10        3.55       24.52     23.35 o 
  21   3 -10       12.55       38.07     26.44 o 
  23   3 -10       50.93       81.45     35.29 o 
 -16   4 -10        9.65        5.71     17.96 o 
 -14   4 -10       34.11       42.12     19.74 o 
 -12   4 -10        4.90        6.52     19.65 o 
 -10   4 -10      152.31      150.15     25.22 o 
  -8   4 -10       33.60       33.33     19.91 o 
  -6   4 -10       47.97       52.57     21.30 o 
  -4   4 -10      102.06       95.26     24.33 o 
  -2   4 -10       38.02       13.91     16.08 o 
   0   4 -10        7.65        3.00     15.46 o 
   2   4 -10       47.19       33.07     18.40 o 
   4   4 -10       84.73      100.19     23.71 o 
   6   4 -10      256.25      216.91     45.44 o 
   8   4 -10      149.88      195.36     33.81 o 
  10   4 -10      282.34      339.71     42.75 o 
  12   4 -10        3.16        9.91     19.24 o 
  14   4 -10       37.29       31.44     25.86 o 
  16   4 -10       13.69       -0.18     21.82 o 
  18   4 -10      205.19      214.32     46.40 o 
  20   4 -10       76.52       55.97     34.10 o 
 -13   5 -10       34.32       45.96     20.39 o 
 -11   5 -10       40.58        7.11     18.19 o 
  -9   5 -10       63.76       83.36     26.28 o 
  -7   5 -10       33.10       21.10     18.69 o 
  -5   5 -10      209.45      141.46     41.48 o 
  -3   5 -10        0.34       10.41     17.77 o 
  -1   5 -10        0.26       14.51     18.33 o 
   1   5 -10      327.23      320.34     38.90 o 
   3   5 -10        8.96       13.35     18.46 o 
   5   5 -10       16.69       20.69     37.43 o 
   7   5 -10       73.88       56.58     24.68 o 
   9   5 -10      247.51      232.70     40.34 o 
  11   5 -10       20.47        9.69     22.76 o 
  13   5 -10       75.29       51.72     39.17 o 
  15   5 -10      230.87      253.35     50.13 o 
  17   5 -10       67.20       95.03     39.28 o 
  -6   6 -10       24.15        6.87     19.58 o 
  -4   6 -10        5.00       15.55     20.93 o 
  -2   6 -10       14.76       17.01     22.19 o 
   0   6 -10       77.37       50.80     24.56 o 
   2   6 -10        3.74       32.01     42.74 o 
   4   6 -10       21.46       37.24     47.02 o 
   6   6 -10       69.02       61.27     54.27 o 
   8   6 -10       21.37        7.59     23.73 o 
  10   6 -10       22.13       47.60     26.76 o 
  12   6 -10       37.20       50.34     33.42 o 
 -23   1  -9       42.49       83.47     25.16 o 
 -21   1  -9       27.67       45.20     20.95 o 
 -19   1  -9      345.61      354.97     38.11 o 
 -17   1  -9      227.26      269.80     33.26 o 
 -15   1  -9      612.22      623.78     52.13 o 
 -13   1  -9      169.01      158.80     43.22 o 
 -11   1  -9       50.43       62.67     16.58 o 
  -9   1  -9      445.92      494.92     33.35 o 
  -7   1  -9     1051.30     1059.75     42.07 o 
  -5   1  -9       56.15       54.20     14.79 o 
  -3   1  -9      288.93      272.65     23.99 o 
  -1   1  -9      616.17      616.46     30.41 o 
   1   1  -9     1186.96     1171.33     82.29 o 
   3   1  -9       76.66       97.87     20.14 o 
   5   1  -9      559.82      561.79     29.48 o 
   7   1  -9      535.39      555.49     24.72 o 
   9   1  -9      561.31      583.47     23.34 o 
  11   1  -9      366.36      328.80     19.61 o 
  13   1  -9      207.71      240.85     18.08 o 
  15   1  -9      157.54      151.30     24.15 o 
  17   1  -9      142.41      177.68     23.10 o 
  19   1  -9      125.74      133.10     22.31 o 
  21   1  -9      767.82      796.26     43.08 o 
  23   1  -9       96.73      100.95     22.14 o 
  25   1  -9      120.91      121.75     35.73 o 
  27   1  -9       10.49        9.01     24.95 o 
 -22   2  -9       26.35       61.62     23.71 o 
 -20   2  -9        3.63       14.11     26.82 o 
 -18   2  -9       61.29       42.60     21.01 o 
 -16   2  -9      273.66      235.81     36.17 o 
 -14   2  -9        8.87       25.31     16.52 o 
 -12   2  -9      845.60      871.98     41.65 o 
 -10   2  -9      146.25      132.10     21.48 o 
  -8   2  -9      239.02      279.30     26.73 o 
  -6   2  -9       37.43       20.58     13.80 o 
  -4   2  -9      163.47      189.34     27.19 o 
  -2   2  -9      422.62      420.23     33.69 o 
   0   2  -9      470.70      497.87     37.67 o 
   2   2  -9     1628.02     1519.07    120.63 o 
   4   2  -9      441.54      481.30     26.51 o 
   6   2  -9       85.41      105.70     15.75 o 
   8   2  -9      390.92      418.02     25.24 o 
  10   2  -9      919.76      988.92     39.61 o 
  12   2  -9      183.23      214.36     36.31 o 
  14   2  -9      165.47       93.01     27.32 o 
  16   2  -9      631.58      623.24     53.21 o 
  18   2  -9       95.63      117.07     30.81 o 
  20   2  -9       73.19       88.94     32.79 o 
  22   2  -9      334.44      400.65     57.71 o 
  24   2  -9      302.52      289.53     51.62 o 
  26   2  -9       19.01       35.31     29.54 o 
 -19   3  -9       71.90      136.74     28.54 o 
 -17   3  -9       48.91       60.87     19.76 o 
 -15   3  -9      141.85      128.97     23.68 o 
 -13   3  -9      178.89      222.40     34.62 o 
 -11   3  -9        1.77        0.71     14.64 o 
  -9   3  -9      599.86      594.80     35.11 o 
  -7   3  -9       97.83      134.30     26.95 o 
  -5   3  -9      225.26      250.95     32.92 o 
  -3   3  -9      497.11      448.81     36.50 o 
  -1   3  -9      172.94      111.07     84.56 o 
   1   3  -9      236.00      209.81     28.31 o 
   3   3  -9      444.40      411.81     33.92 o 
   5   3  -9      771.26      841.32     62.90 o 
   7   3  -9      546.39      553.44     29.44 o 
   9   3  -9      154.11      159.45     29.82 o 
  11   3  -9      995.70     1089.75     75.39 o 
  13   3  -9      278.16      280.69     43.93 o 
  15   3  -9       50.61       59.24     27.86 o 
  17   3  -9       72.07       63.43     27.43 o 
  19   3  -9      353.08      425.17     58.24 o 
  21   3  -9      126.12      152.56     39.95 o 
  23   3  -9        9.14        1.92     25.89 o 
 -18   4  -9        4.41       16.26     24.58 o 
 -16   4  -9      136.36      159.31     39.20 o 
 -14   4  -9        1.01      -11.33     15.64 o 
 -12   4  -9       60.78       55.61     20.09 o 
 -10   4  -9       97.31       93.88     20.92 o 
  -8   4  -9       14.55       14.49     17.16 o 
  -6   4  -9       98.01      100.80     23.43 o 
  -4   4  -9      765.05      659.98    110.17 o 
  -2   4  -9       53.87       67.23     33.75 o 
   0   4  -9       46.04       38.13     43.67 o 
   2   4  -9      436.73      466.80     37.93 o 
   4   4  -9     1029.56      964.61     41.27 o 
   6   4  -9      109.68      115.53     18.95 o 
   8   4  -9      292.48      257.83     37.69 o 
  10   4  -9      188.80      162.07     32.17 o 
  12   4  -9       84.62       61.08     25.29 o 
  14   4  -9       32.14       24.73     23.75 o 
  16   4  -9      121.58      100.24     34.56 o 
  18   4  -9       55.49       68.50     30.77 o 
  20   4  -9       34.88       63.64     33.87 o 
  22   4  -9      126.55      110.41     37.55 o 
 -15   5  -9        0.07       -5.28     16.22 o 
 -13   5  -9        4.26        8.03     17.13 o 
 -11   5  -9       96.83       91.33     23.30 o 
  -9   5  -9       67.15       21.44     17.11 o 
  -7   5  -9       63.49       60.87     22.04 o 
  -5   5  -9        5.89        2.89     14.99 o 
  -3   5  -9       46.23       71.32     33.40 o 
  -1   5  -9       64.17       83.69     23.41 o 
   1   5  -9      140.57      135.18     34.09 o 
   3   5  -9      396.14      403.70     42.13 o 
   5   5  -9      103.41       97.52     27.73 o 
   7   5  -9      305.19      280.44     41.84 o 
   9   5  -9      496.30      423.87     48.31 o 
  11   5  -9       43.06       43.93     24.07 o 
  13   5  -9       13.56       12.46     21.20 o 
  15   5  -9        2.72        5.06     23.81 o 
  17   5  -9        0.59       20.79     28.37 o 
  19   5  -9      169.17      179.10     44.91 o 
 -10   6  -9       18.63       31.82     24.50 o 
  -8   6  -9       34.05       23.10     22.49 o 
  -6   6  -9       48.39       67.15     24.48 o 
  -4   6  -9      353.43      402.73     49.08 o 
  -2   6  -9        5.62        4.31     19.98 o 
   0   6  -9      168.56      176.18     33.45 o 
   2   6  -9      103.55      105.83     55.80 o 
   4   6  -9       65.27       74.89     52.38 o 
   6   6  -9      120.84      149.97     63.91 o 
   8   6  -9       37.73       43.87     24.30 o 
  10   6  -9       84.84       92.48     43.32 o 
  12   6  -9       66.47       49.46     28.86 o 
  14   6  -9        6.70       11.43     25.24 o 
 -24   0  -8       53.99      100.77     36.80 o 
 -22   0  -8      185.98      254.17     46.08 o 
 -20   0  -8       97.43       99.24     33.05 o 
 -18   0  -8       66.61       78.94     29.20 o 
 -16   0  -8      311.89      327.62     48.65 o 
 -14   0  -8      264.36      251.04     42.47 o 
 -12   0  -8       14.07       35.22     23.03 o 
 -10   0  -8      425.91      419.90     34.42 o 
  -8   0  -8      123.30      151.03     22.55 o 
  -6   0  -8     4440.11     4311.17    170.93 o 
  -4   0  -8       26.64       33.41     13.98 o 
  -2   0  -8      156.46      145.50     21.15 o 
   0   0  -8     5002.83     5126.28    167.86 o 
   2   0  -8     4806.64     4619.46    149.09 o 
   4   0  -8     4733.88     4607.06    102.04 o 
   6   0  -8      296.86      295.37     27.38 o 
   8   0  -8     1224.18     1328.57     60.81 o 
  10   0  -8     3071.17     3299.46    114.18 o 
  12   0  -8     2501.10     2853.69    104.54 o 
  14   0  -8      803.99      840.05     53.31 o 
  16   0  -8       29.48       11.23     16.88 o 
  18   0  -8     1270.14     1123.05     68.42 o 
  20   0  -8     3309.94     3499.54    139.50 o 
  22   0  -8      509.20      474.46     55.34 o 
  24   0  -8      166.10      225.52     41.61 o 
  26   0  -8       91.97       83.99     30.78 o 
  28   0  -8      325.24      333.83     52.94 o 
 -23   1  -8       16.60       20.14     18.59 o 
 -21   1  -8       10.24       21.06     17.77 o 
 -19   1  -8        8.98       12.81     23.87 o 
 -17   1  -8      438.46      486.93     41.11 o 
 -15   1  -8      157.35      221.87     28.42 o 
 -13   1  -8      362.84      358.26     29.61 o 
 -11   1  -8       20.58        4.26     11.51 o 
  -9   1  -8        1.48       11.10     17.97 o 
  -7   1  -8      922.18      921.47     37.10 o 
  -5   1  -8      379.50      395.77     27.10 o 
  -3   1  -8       34.34       32.91     11.93 o 
  -1   1  -8     2072.17     2070.23     72.41 o 
   1   1  -8      616.68      597.86     34.19 o 
   3   1  -8     4754.54     4596.48     94.68 o 
   5   1  -8      723.19      797.04     57.06 o 
   7   1  -8      368.18      391.97     18.30 o 
   9   1  -8     1154.49     1124.76     37.58 o 
  11   1  -8      271.07      263.05     21.73 o 
  13   1  -8      705.47      713.96     28.88 o 
  15   1  -8      340.44      383.86     28.13 o 
  17   1  -8       14.82        5.83     12.44 o 
  19   1  -8      285.73      329.71     37.47 o 
  21   1  -8      160.76      232.29     27.64 o 
  23   1  -8       37.19       61.16     23.39 o 
  25   1  -8        9.65       14.49     15.58 o 
  27   1  -8       26.22       46.51     19.94 o 
 -22   2  -8       21.45       15.95     20.17 o 
 -20   2  -8      125.39       90.13     23.65 o 
 -18   2  -8       52.88       56.58     21.27 o 
 -16   2  -8      121.86      138.57     22.65 o 
 -14   2  -8        2.27        1.05     13.36 o 
 -12   2  -8      141.49      131.26     20.65 o 
 -10   2  -8      105.78      119.13     19.24 o 
  -8   2  -8      524.08      553.71     30.94 o 
  -6   2  -8      257.23      256.41     23.85 o 
  -4   2  -8      188.48      212.02     26.70 o 
  -2   2  -8      508.58      514.04     34.97 o 
   0   2  -8      682.68      643.61     37.28 o 
   2   2  -8      392.30      380.63     38.54 o 
   4   2  -8       34.89       29.73     10.88 o 
   6   2  -8      141.74      130.71     15.87 o 
   8   2  -8      183.67      188.96     12.95 o 
  10   2  -8       80.06       89.40     15.08 o 
  12   2  -8      262.72      243.64     20.05 o 
  14   2  -8      666.50      639.47     51.94 o 
  16   2  -8       96.37      120.35     31.96 o 
  18   2  -8      174.47      179.82     37.18 o 
  20   2  -8      528.10      594.02     57.44 o 
  22   2  -8      410.58      454.83     59.00 o 
  24   2  -8       25.95       17.46     25.39 o 
  26   2  -8       65.48       77.34     33.18 o 
 -21   3  -8       32.28        4.88     30.52 o 
 -19   3  -8      136.45      200.69     30.73 o 
 -17   3  -8      125.59      117.09     33.19 o 
 -15   3  -8       20.68       -0.55     14.46 o 
 -13   3  -8      438.90      506.67     37.13 o 
 -11   3  -8      107.15      141.98     22.42 o 
  -9   3  -8      385.45      399.64     39.97 o 
  -7   3  -8     1008.82      970.76     53.60 o 
  -5   3  -8      575.55      509.92     45.66 o 
  -3   3  -8      390.34      383.32     37.31 o 
  -1   3  -8      105.21      110.55     25.88 o 
   1   3  -8      344.42      381.44     32.34 o 
   3   3  -8      350.49      345.38     25.90 o 
   5   3  -8      446.09      488.55     28.38 o 
   7   3  -8      389.72      423.37     29.33 o 
   9   3  -8     1042.10     1104.78     53.71 o 
  11   3  -8      537.93      445.92     90.32 o 
  13   3  -8      217.57      246.68     40.63 o 
  15   3  -8      160.45      173.87     36.31 o 
  17   3  -8      309.29      299.93     47.22 o 
  19   3  -8       24.26       31.14     23.27 o 
  21   3  -8      124.89      154.60     38.88 o 
  23   3  -8       52.53        0.27     22.82 o 
  25   3  -8       75.38      100.51     38.39 o 
 -20   4  -8       44.30       13.93     26.55 o 
 -18   4  -8       83.25       88.14     30.11 o 
 -16   4  -8       86.29       92.53     22.73 o 
 -14   4  -8       38.53        9.43     16.36 o 
 -12   4  -8       30.63       16.99     15.86 o 
 -10   4  -8      750.81      725.71     62.97 o 
  -8   4  -8      181.17      153.50     45.31 o 
  -6   4  -8      544.20      374.56    196.21 o 
  -4   4  -8      166.88      195.47     30.11 o 
  -2   4  -8      247.87      264.35     33.44 o 
   0   4  -8      138.31      133.32     24.39 o 
   2   4  -8        1.21      -11.70     11.70 o 
   4   4  -8      327.65      383.87     40.10 o 
   6   4  -8     1748.36     1775.77     78.90 o 
   8   4  -8      257.49      257.09     36.01 o 
  10   4  -8      838.67      910.94     55.83 o 
  12   4  -8      187.30      175.31     40.93 o 
  14   4  -8      192.34      192.92     39.86 o 
  16   4  -8      170.85      235.19     45.46 o 
  18   4  -8       91.95      107.03     33.78 o 
  20   4  -8       60.96       63.92     28.56 o 
  22   4  -8       19.85      -15.38     23.70 o 
 -17   5  -8        2.37       24.68     23.71 o 
 -15   5  -8       23.44       21.55     23.26 o 
 -13   5  -8       17.44        2.15     15.89 o 
 -11   5  -8       73.29       60.62     46.87 o 
  -9   5  -8      131.94       93.44     27.02 o 
  -7   5  -8       70.26       48.28     21.32 o 
  -5   5  -8       96.45       66.05     22.25 o 
  -3   5  -8      194.15      182.67     31.44 o 
  -1   5  -8       84.87      107.49     29.34 o 
   1   5  -8       25.26       43.13     19.86 o 
   3   5  -8       68.95       35.89     19.20 o 
   5   5  -8       15.13       24.09     19.23 o 
   7   5  -8      484.68      470.81     49.50 o 
   9   5  -8        5.89        4.98     16.79 o 
  11   5  -8       28.32       28.85     21.74 o 
  13   5  -8       33.51       50.37     25.38 o 
  15   5  -8      449.75      482.01     54.44 o 
  17   5  -8       93.05       47.91     29.85 o 
  19   5  -8        3.22       23.08     25.63 o 
 -12   6  -8       30.94       18.30     24.71 o 
 -10   6  -8       46.22       33.31     38.29 o 
  -8   6  -8       50.78       47.62     25.11 o 
  -6   6  -8       61.70       47.24     23.20 o 
  -4   6  -8      128.36      113.71     29.06 o 
  -2   6  -8       41.22       34.92     21.88 o 
   0   6  -8       65.11       41.30     22.36 o 
   2   6  -8      167.56      148.60     30.65 o 
   4   6  -8       89.59       72.78     49.89 o 
   6   6  -8        2.87       26.37     21.80 o 
   8   6  -8       23.86       -3.43     19.35 o 
  10   6  -8      110.04       86.85     28.53 o 
  12   6  -8       14.43       -3.47     23.23 o 
  14   6  -8      245.35      203.77     40.26 o 
  16   6  -8       31.22       -4.02     23.87 o 
  -5   7  -8       90.39       84.09     34.10 o 
  -3   7  -8       90.17       67.46     27.12 o 
  -1   7  -8       23.23       39.91     26.12 o 
   1   7  -8      106.69      122.74     59.87 o 
   3   7  -8        8.54       31.77     44.85 o 
   5   7  -8       41.67       49.22     54.57 o 
   7   7  -8       47.15       55.44     52.81 o 
 -25   1  -7       50.99       41.96     30.16 o 
 -23   1  -7       36.99       29.37     18.68 o 
 -21   1  -7       84.99      111.15     22.88 o 
 -19   1  -7      502.74      504.17     40.80 o 
 -17   1  -7      312.92      338.17     34.94 o 
 -15   1  -7      847.64      899.88     39.44 o 
 -13   1  -7       17.73        9.94     12.60 o 
 -11   1  -7       64.11       50.27     14.39 o 
  -9   1  -7     2123.51     2194.87     70.82 o 
  -7   1  -7      665.67      626.30     29.76 o 
  -5   1  -7      162.96      192.98     18.61 o 
  -3   1  -7      675.86      677.62     28.32 o 
  -1   1  -7     2147.65     2096.02     68.12 o 
   1   1  -7    10995.89    10888.43    731.06 o 
   3   1  -7     6074.17     6023.09    216.41 o 
   5   1  -7     7402.40     7565.40    113.04 o 
   7   1  -7      330.24      327.79     16.18 o 
   9   1  -7       93.48      101.00     10.54 o 
  11   1  -7      708.05      655.48     22.11 o 
  13   1  -7     1391.15     1409.19     47.11 o 
  15   1  -7      454.42      486.64     28.70 o 
  17   1  -7      236.88      266.07     26.89 o 
  19   1  -7      327.94      325.63     30.59 o 
  21   1  -7      661.27      747.84     40.73 o 
  23   1  -7        0.07       -6.65     13.22 o 
  25   1  -7      120.99      135.62     24.52 o 
  27   1  -7       89.72       77.03     21.71 o 
 -24   2  -7       64.89      153.20     43.29 o 
 -22   2  -7       15.75       49.67     30.73 o 
 -20   2  -7      258.62      317.53     35.81 o 
 -18   2  -7       71.22      110.86     34.27 o 
 -16   2  -7      227.32      224.82     25.79 o 
 -14   2  -7       13.69        7.62     12.79 o 
 -12   2  -7     1372.51     1466.66     50.46 o 
 -10   2  -7      920.11      948.63     41.65 o 
  -8   2  -7       72.90       69.89     15.12 o 
  -6   2  -7      204.33      198.66     25.67 o 
  -4   2  -7      585.32      582.72     42.06 o 
  -2   2  -7      816.06      747.23     42.17 o 
   0   2  -7     3048.47     3115.27    109.84 o 
   2   2  -7     3151.48     3292.27     73.64 o 
   4   2  -7      753.38      796.65     30.23 o 
   6   2  -7      571.85      558.58     24.77 o 
   8   2  -7       37.90       45.04      7.17 o 
  10   2  -7      718.26      748.59     22.51 o 
  12   2  -7       43.40       43.53     20.06 o 
  14   2  -7      557.98      555.54     30.10 o 
  16   2  -7       63.80       78.38     15.69 o 
  18   2  -7       25.21       11.69     12.37 o 
  20   2  -7       91.27       77.13     30.86 o 
  22   2  -7       79.76      125.50     34.21 o 
  24   2  -7       18.29        3.74     18.91 o 
  26   2  -7        8.95       16.94     22.17 o 
  28   2  -7       17.69       -7.89     23.26 o 
 -23   3  -7      102.22      116.98     40.95 o 
 -21   3  -7        4.21        4.72     25.15 o 
 -19   3  -7       24.10       17.01     16.78 o 
 -17   3  -7        0.85        9.51     15.06 o 
 -15   3  -7      432.45      467.91     35.93 o 
 -13   3  -7      223.17      212.15     24.82 o 
 -11   3  -7      598.20      655.40     38.30 o 
  -9   3  -7      192.28      215.73     24.01 o 
  -7   3  -7      730.48      731.68     44.71 o 
  -5   3  -7      247.69      239.63     29.81 o 
  -3   3  -7      145.10      107.48     39.98 o 
  -1   3  -7       58.54       62.93     17.66 o 
   1   3  -7     1765.34     1669.22     62.41 o 
   3   3  -7       12.72        9.49     11.68 o 
   5   3  -7       45.28       36.59     11.31 o 
   7   3  -7      295.94      312.51     21.60 o 
   9   3  -7      715.91      768.16     30.08 o 
  11   3  -7      930.14     1044.99     81.85 o 
  13   3  -7       25.38       15.32     19.63 o 
  15   3  -7       61.56       64.73     24.99 o 
  17   3  -7      582.22      591.59     55.14 o 
  19   3  -7       43.80       61.81     27.25 o 
  21   3  -7       50.21       33.68     23.63 o 
  23   3  -7       27.03       27.05     25.04 o 
  25   3  -7      141.34      126.43     38.18 o 
 -20   4  -7       10.93       24.31     24.46 o 
 -18   4  -7       58.98       48.83     25.39 o 
 -16   4  -7      221.30      261.89     30.47 o 
 -14   4  -7       69.37       86.87     20.20 o 
 -12   4  -7      570.46      572.55     35.27 o 
 -10   4  -7      486.06      438.07     55.57 o 
  -8   4  -7      501.66      263.35    223.74 o 
  -6   4  -7      291.16      252.15     33.33 o 
  -4   4  -7       98.51       82.06     21.96 o 
  -2   4  -7       68.83       83.13     21.11 o 
   0   4  -7       38.44       45.77     19.39 o 
   2   4  -7      268.37      272.74     31.40 o 
   4   4  -7      438.29      500.94     52.92 o 
   6   4  -7      360.56      398.88     27.06 o 
   8   4  -7      759.40      693.18     48.60 o 
  10   4  -7      831.93      860.02     99.94 o 
  12   4  -7       85.70       75.44     23.75 o 
  14   4  -7       67.87       82.01     24.23 o 
  16   4  -7      345.30      362.66     52.72 o 
  18   4  -7      138.19       77.12     27.99 o 
  20   4  -7       26.65       28.49     26.85 o 
  22   4  -7       61.32       13.82     25.51 o 
  24   4  -7      130.73      114.71     39.30 o 
 -17   5  -7       96.06      101.12     32.71 o 
 -15   5  -7       94.78      102.25     30.85 o 
 -13   5  -7       42.14       10.22     14.62 o 
 -11   5  -7      185.53      154.40     32.76 o 
  -9   5  -7      100.61       62.49     28.40 o 
  -7   5  -7      137.54      117.05     26.96 o 
  -5   5  -7      193.95      156.26     29.25 o 
  -3   5  -7        1.82       -3.56     15.14 o 
  -1   5  -7      241.68      237.75     32.93 o 
   1   5  -7      220.96      225.80     32.52 o 
   3   5  -7      286.74      267.10     26.32 o 
   5   5  -7      597.16      660.92     49.62 o 
   7   5  -7      196.12      209.68     34.71 o 
   9   5  -7      187.63      196.77     33.62 o 
  11   5  -7       99.01       99.49     52.93 o 
  13   5  -7      129.59      108.31     29.14 o 
  15   5  -7      187.66      168.09     42.03 o 
  17   5  -7      142.25       83.21     32.96 o 
  19   5  -7      236.86      232.71     49.30 o 
  21   5  -7       78.74       58.10     32.19 o 
 -14   6  -7        9.40       26.25     23.61 o 
 -12   6  -7       79.90       67.43     29.49 o 
 -10   6  -7        3.78        1.63     18.46 o 
  -8   6  -7       74.91       40.95     23.11 o 
  -6   6  -7      152.95      136.41     31.83 o 
  -4   6  -7      138.24      125.72     29.23 o 
  -2   6  -7      153.85       99.37     27.93 o 
   0   6  -7      868.41      857.30     65.72 o 
   2   6  -7       74.60       79.39     23.95 o 
   4   6  -7       14.04       12.27     35.56 o 
   6   6  -7       63.29       58.99     24.94 o 
   8   6  -7      180.84      199.24     35.22 o 
  10   6  -7       26.59       37.95     24.43 o 
  12   6  -7       50.30       48.77     36.29 o 
  14   6  -7      200.88      253.51     42.99 o 
  16   6  -7      294.78      279.62     45.28 o 
  18   6  -7        2.37       -3.63     26.41 o 
  -7   7  -7       17.43       -1.35     20.37 o 
  -5   7  -7      104.64       65.32     28.50 o 
  -3   7  -7        3.59       21.38     22.34 o 
  -1   7  -7       24.21       42.51     25.62 o 
   1   7  -7       11.28       12.48     43.19 o 
   3   7  -7       14.72       47.02     45.95 o 
   5   7  -7      111.99      111.27     58.08 o 
   7   7  -7       25.90       19.27     25.11 o 
   9   7  -7      106.86      101.28     48.05 o 
  11   7  -7       27.69       45.57     28.82 o 
 -24   0  -6      224.44      276.59     48.46 o 
 -22   0  -6       83.76      125.40     32.70 o 
 -20   0  -6     1943.08     1948.78     99.34 o 
 -18   0  -6       56.96       56.60     24.79 o 
 -16   0  -6     1409.74     1423.68     77.58 o 
 -14   0  -6      334.55      367.57     32.61 o 
 -12   0  -6      552.46      560.41     34.50 o 
 -10   0  -6     2623.39     2746.38    107.44 o 
  -8   0  -6     4373.58     4324.69    116.70 o 
  -6   0  -6     4975.14     4396.68    111.32 o 
  -4   0  -6     2718.18     2432.10    154.77 o 
  -2   0  -6      313.49      315.12     24.96 o 
   0   0  -6    12844.04    11533.52    265.77 o 
   4   0  -6     5571.46     5283.27    156.84 o 
   6   0  -6     1564.69     1543.79     57.81 o 
   8   0  -6     1468.01     1370.08     56.95 o 
  10   0  -6      986.60     1078.63     51.20 o 
  12   0  -6      584.27      630.49     42.11 o 
  14   0  -6     1513.20     1620.64     73.33 o 
  16   0  -6     1488.95     1527.34     74.85 o 
  18   0  -6       76.19       41.93     21.54 o 
  20   0  -6     1444.96     1231.82     72.59 o 
  22   0  -6      403.35      371.48     48.70 o 
  24   0  -6      564.05      682.09     58.80 o 
  26   0  -6        3.69      -13.91     18.00 o 
  28   0  -6       36.95        0.15     22.72 o 
 -25   1  -6       41.50       62.02     32.74 o 
 -23   1  -6       32.45       50.03     19.64 o 
 -21   1  -6       14.87        8.87     25.30 o 
 -19   1  -6      108.73      123.84     22.97 o 
 -17   1  -6      317.17      354.38     30.14 o 
 -15   1  -6      527.95      555.78     31.19 o 
 -13   1  -6      337.54      346.91     26.25 o 
 -11   1  -6      865.31      845.81     33.93 o 
  -9   1  -6     2718.89     2621.82     64.93 o 
  -7   1  -6      202.35      186.91     18.02 o 
  -5   1  -6       98.77      127.14     19.39 o 
  -3   1  -6      384.10      391.32     26.85 o 
  -1   1  -6      166.32      160.46     19.86 o 
   1   1  -6     7061.11     6479.34    309.78 o 
   3   1  -6     1732.87     1776.88     47.94 o 
   5   1  -6      775.67      749.69     20.42 o 
   7   1  -6      901.44      877.38     23.63 o 
   9   1  -6     3422.64     3300.78     64.15 o 
  11   1  -6     1149.80     1266.19     41.24 o 
  13   1  -6     1682.82     1785.35     53.25 o 
  15   1  -6      932.37     1004.66     40.07 o 
  17   1  -6      333.34      352.25     29.46 o 
  19   1  -6      513.80      607.84     36.02 o 
  21   1  -6     1262.33     1382.97     75.43 o 
  23   1  -6      394.66      366.20     40.95 o 
  25   1  -6      169.08      142.53     24.76 o 
  27   1  -6        5.44        2.55     15.11 o 
  29   1  -6      137.39      151.10     28.77 o 
 -24   2  -6        9.13       17.53     28.56 o 
 -22   2  -6      211.18      220.21     46.64 o 
 -20   2  -6      198.32      226.63     26.91 o 
 -18   2  -6      515.33      473.80     34.15 o 
 -16   2  -6      334.59      344.17     29.93 o 
 -14   2  -6     1540.42     1634.82     53.54 o 
 -12   2  -6       33.81       47.82     14.61 o 
 -10   2  -6      294.92      315.24     25.56 o 
  -8   2  -6     1513.92     1567.28     48.14 o 
  -6   2  -6       33.45       18.01     12.39 o 
  -4   2  -6      999.05      982.68     44.44 o 
  -2   2  -6     1489.99     1394.49     53.42 o 
   0   2  -6     4203.19     3943.09    126.78 o 
   2   2  -6     5485.27     5720.61    109.33 o 
   4   2  -6     2299.75     2271.53     67.89 o 
   6   2  -6     1587.51     1576.98     30.92 o 
   8   2  -6     2065.63     2068.30     39.13 o 
  10   2  -6     1207.21     1258.54     29.14 o 
  12   2  -6     1360.80     1404.56     31.19 o 
  14   2  -6       38.54       33.14     11.01 o 
  16   2  -6       75.41       88.85     16.04 o 
  18   2  -6      169.90      173.30     21.81 o 
  20   2  -6     1313.33     1344.39     71.47 o 
  22   2  -6       24.39       41.07     16.35 o 
  24   2  -6      141.33      170.04     32.34 o 
  26   2  -6      142.70      160.44     26.45 o 
  28   2  -6      137.37      150.21     26.98 o 
 -23   3  -6       77.30       64.39     34.47 o 
 -21   3  -6       37.21       25.52     24.28 o 
 -19   3  -6      158.25      174.42     34.33 o 
 -17   3  -6      175.13      162.14     23.63 o 
 -15   3  -6      147.29      155.53     22.19 o 
 -13   3  -6      966.94      998.85     42.95 o 
 -11   3  -6      179.49      170.93     21.60 o 
  -9   3  -6     1389.35     1427.82     64.27 o 
  -7   3  -6      126.31      135.60     23.88 o 
  -5   3  -6     1275.13     1294.35     66.60 o 
  -3   3  -6      963.22      970.64     55.47 o 
  -1   3  -6     1256.64     1292.23     63.10 o 
   1   3  -6      187.19      159.09     16.99 o 
   3   3  -6      926.80      917.76     33.56 o 
   5   3  -6      525.83      528.79     25.00 o 
   7   3  -6      216.16      216.99     26.75 o 
   9   3  -6      176.61      190.85     16.09 o 
  11   3  -6     1449.55     1508.05    120.54 o 
  13   3  -6      246.13      217.00     36.75 o 
  15   3  -6      440.21      425.52     51.90 o 
  17   3  -6      660.31      690.34     59.81 o 
  19   3  -6        4.29       -0.11     17.90 o 
  21   3  -6       51.13       54.16     25.60 o 
  23   3  -6      490.61      477.86     42.06 o 
  25   3  -6       32.67       16.63     24.45 o 
  27   3  -6        0.85        3.12     27.80 o 
 -22   4  -6       44.88       45.87     27.87 o 
 -20   4  -6       73.72       96.70     31.43 o 
 -18   4  -6        7.80       20.02     23.27 o 
 -16   4  -6      109.84      110.16     21.79 o 
 -14   4  -6       70.38       68.77     18.39 o 
 -12   4  -6       17.26       -3.96     12.92 o 
 -10   4  -6      952.86      997.06     68.89 o 
  -8   4  -6       74.22       78.89     22.72 o 
  -6   4  -6      323.06      357.23     37.56 o 
  -4   4  -6      145.10      146.30     39.12 o 
  -2   4  -6      156.31      142.36     23.96 o 
   0   4  -6      113.83      121.82     22.50 o 
   2   4  -6      551.82      609.58     30.04 o 
   4   4  -6      704.87      730.20     32.80 o 
   6   4  -6      824.94      822.67     34.28 o 
   8   4  -6      329.41      339.85     24.69 o 
  10   4  -6     1130.30     1181.59     61.01 o 
  12   4  -6      195.07      192.71     30.35 o 
  14   4  -6       17.82        4.25     15.54 o 
  16   4  -6      252.50      210.91     41.09 o 
  18   4  -6      711.99      696.88     64.46 o 
  20   4  -6       87.98       91.41     33.47 o 
  22   4  -6       24.34       40.18     29.04 o 
  24   4  -6       36.64       57.48     20.67 o 
 -19   5  -6       96.57       71.96     29.18 o 
 -17   5  -6       91.41      133.45     33.39 o 
 -15   5  -6      113.29       51.71     41.65 o 
 -13   5  -6      185.45      165.11     33.91 o 
 -11   5  -6      128.60      121.31     28.82 o 
  -9   5  -6      130.28      104.76     26.56 o 
  -7   5  -6      101.48       54.67     24.82 o 
  -5   5  -6     1384.61     1425.51     82.88 o 
  -3   5  -6      468.52      498.29     51.65 o 
  -1   5  -6      126.31      119.34     40.82 o 
   1   5  -6      429.90      501.83     47.59 o 
   3   5  -6      411.80      422.58     31.75 o 
   5   5  -6      779.55      835.66     37.82 o 
   7   5  -6      174.72      151.81     30.03 o 
   9   5  -6      210.44      227.54     34.24 o 
  11   5  -6      395.40      395.39     44.81 o 
  13   5  -6      163.16      109.82     28.44 o 
  15   5  -6      412.07      401.01     47.79 o 
  17   5  -6      108.61       62.11     31.27 o 
  19   5  -6       60.65      111.59     37.04 o 
  21   5  -6      103.80      145.71     41.52 o 
 -16   6  -6       10.57       14.50     25.31 o 
 -14   6  -6       12.68        2.45     21.81 o 
 -12   6  -6       27.97       32.91     23.99 o 
 -10   6  -6      134.05      148.83     33.82 o 
  -8   6  -6      119.04       80.46     35.17 o 
  -6   6  -6       40.44       14.94     19.45 o 
  -4   6  -6      141.43      103.93     26.77 o 
  -2   6  -6        1.56       20.37     18.84 o 
   0   6  -6       11.21        7.71     17.41 o 
   2   6  -6       91.35       79.99     23.62 o 
   4   6  -6        6.69       15.35     19.38 o 
   6   6  -6      188.70      187.23     34.25 o 
   8   6  -6      182.43      160.15     33.35 o 
  10   6  -6       47.84       52.02     23.65 o 
  12   6  -6       19.81        7.21     20.84 o 
  14   6  -6       49.44       54.90     24.65 o 
  16   6  -6      104.06      137.80     33.87 o 
  18   6  -6       50.11       29.82     32.81 o 
  -9   7  -6        1.76       -2.18     23.07 o 
  -7   7  -6        9.72       15.89     22.77 o 
  -5   7  -6      101.61      109.57     30.95 o 
  -3   7  -6       55.03       57.32     25.12 o 
  -1   7  -6      109.10       72.40     27.26 o 
   1   7  -6       44.34       45.81     44.91 o 
   3   7  -6       26.60       45.09     42.97 o 
   5   7  -6       15.26       34.18     43.44 o 
   7   7  -6      126.96      144.94     34.01 o 
   9   7  -6        0.95      -11.93     19.06 o 
  11   7  -6        1.01       -2.77     21.70 o 
  13   7  -6       10.93        4.03     24.10 o 
 -27   1  -5      170.98      207.66     45.89 o 
 -25   1  -5        1.28       31.17     29.34 o 
 -23   1  -5       88.24      123.74     24.08 o 
 -21   1  -5        0.69       -9.11     12.49 o 
 -19   1  -5     1111.91     1129.72     54.57 o 
 -17   1  -5      365.07      347.44     31.29 o 
 -15   1  -5      908.37     1005.45     45.55 o 
 -13   1  -5      796.76      836.38     37.47 o 
 -11   1  -5      448.04      395.84     24.07 o 
  -9   1  -5      918.70      935.29     33.26 o 
  -7   1  -5     3472.30     3372.96     73.88 o 
  -5   1  -5      648.51      627.53     33.79 o 
  -3   1  -5      131.94      148.60     18.02 o 
  -1   1  -5      252.44      259.50     25.29 o 
   1   1  -5      998.09      825.12    137.54 o 
   3   1  -5     1073.24     1024.60     28.82 o 
   5   1  -5      243.77      231.61     14.81 o 
   7   1  -5      538.72      531.60     21.12 o 
   9   1  -5     2747.33     2738.46     77.83 o 
  11   1  -5     1728.48     1896.05     69.71 o 
  13   1  -5     3186.65     3122.73    107.08 o 
  15   1  -5       42.51       40.73     12.05 o 
  17   1  -5      605.54      644.29     33.80 o 
  19   1  -5     2449.26     2407.59    105.44 o 
  21   1  -5     1379.22     1406.56     46.02 o 
  23   1  -5      113.70      124.82     21.21 o 
  25   1  -5      190.04      214.39     45.00 o 
  27   1  -5      329.71      339.27     36.09 o 
  29   1  -5       68.39       77.90     24.02 o 
 -26   2  -5       27.93       61.97     34.92 o 
 -24   2  -5       17.92       16.26     27.29 o 
 -22   2  -5      142.42      165.73     39.12 o 
 -20   2  -5       61.33       96.20     21.27 o 
 -18   2  -5      210.53      244.13     37.58 o 
 -16   2  -5      683.66      738.22     39.45 o 
 -14   2  -5      929.24      857.01     40.66 o 
 -12   2  -5       89.16       59.22     14.16 o 
 -10   2  -5     1293.61     1284.17     42.24 o 
  -8   2  -5      657.39      716.83     31.87 o 
  -6   2  -5     1185.71     1106.02     48.16 o 
  -4   2  -5     1757.46     1591.48     57.80 o 
  -2   2  -5     4039.90     3991.59    127.80 o 
   0   2  -5     2007.49     1912.73     61.38 o 
   2   2  -5     3813.23     3836.96     90.79 o 
   4   2  -5     2560.08     2601.18    185.15 o 
   6   2  -5     2142.48     2098.41     37.68 o 
   8   2  -5     3490.15     3361.11     55.31 o 
  10   2  -5     4181.81     4294.01     72.24 o 
  12   2  -5      495.61      503.17     24.82 o 
  14   2  -5      271.11      277.92     22.13 o 
  16   2  -5      748.18      789.75     35.94 o 
  18   2  -5      823.16      789.72     38.31 o 
  20   2  -5     1459.66     1427.70    115.46 o 
  22   2  -5        3.45        2.02      9.19 o 
  24   2  -5      154.08      154.62     24.72 o 
  26   2  -5      152.15      149.60     28.11 o 
  28   2  -5       25.87        9.84     16.69 o 
 -25   3  -5       40.19        9.95     29.18 o 
 -23   3  -5       61.31       56.27     34.40 o 
 -21   3  -5      155.66      171.67     41.86 o 
 -19   3  -5      244.25      247.98     44.85 o 
 -17   3  -5      461.26      483.98     35.73 o 
 -15   3  -5       46.39       45.43     15.35 o 
 -13   3  -5      658.78      603.14     38.67 o 
 -11   3  -5       30.42       44.70     14.11 o 
  -9   3  -5     1343.96     1312.17     59.91 o 
  -7   3  -5      818.48      878.01     55.40 o 
  -5   3  -5      302.87      310.53     31.40 o 
  -3   3  -5     1137.40     1203.37     60.10 o 
  -1   3  -5     2386.38     2390.25    192.89 o 
   1   3  -5     1035.96     1054.72     35.21 o 
   3   3  -5     1017.21     1106.79     38.64 o 
   5   3  -5     1095.14     1157.64     35.84 o 
   7   3  -5      584.53      566.23     23.98 o 
   9   3  -5      536.50      507.82     24.56 o 
  11   3  -5      499.18      512.84     23.02 o 
  13   3  -5     1119.64     1084.97     38.82 o 
  15   3  -5      714.92      708.52     37.45 o 
  17   3  -5       12.85       17.51     19.97 o 
  19   3  -5      217.65      220.39     24.86 o 
  21   3  -5      238.24      250.34     27.64 o 
  23   3  -5      219.58      206.45     28.55 o 
  25   3  -5       17.38       28.45     17.33 o 
  27   3  -5        8.82       17.48     28.18 o 
 -22   4  -5       27.49      -19.69     23.88 o 
 -20   4  -5       47.48       55.41     27.07 o 
 -18   4  -5      153.48      128.58     30.60 o 
 -16   4  -5       95.77      120.15     28.61 o 
 -14   4  -5       18.93       33.76     15.78 o 
 -12   4  -5      144.61      148.40     33.39 o 
 -10   4  -5      948.28      991.63     56.70 o 
  -8   4  -5      714.86      636.79     45.24 o 
  -6   4  -5      189.32      203.97     29.50 o 
  -4   4  -5      494.06      448.38     35.11 o 
  -2   4  -5      145.24      157.22     24.50 o 
   0   4  -5        4.52       -6.33     12.04 o 
   2   4  -5      112.39      100.34     15.22 o 
   4   4  -5      889.15      990.31     57.59 o 
   6   4  -5      183.05      201.85     19.17 o 
   8   4  -5     1264.77     1174.45     51.63 o 
  10   4  -5      513.32      505.53     40.43 o 
  12   4  -5      266.72      250.82     40.33 o 
  14   4  -5      281.44      278.15     36.37 o 
  16   4  -5      159.05      145.94     34.48 o 
  18   4  -5        8.28       29.88     24.35 o 
  20   4  -5       80.27       80.07     30.05 o 
  22   4  -5      122.86      117.63     50.01 o 
  24   4  -5      287.59      288.41     35.57 o 
  26   4  -5        0.30       18.25     18.14 o 
 -21   5  -5       22.04       29.58     26.29 o 
 -19   5  -5       19.98       45.78     25.70 o 
 -17   5  -5      100.19       63.66     39.41 o 
 -15   5  -5       15.50       34.12     21.17 o 
 -13   5  -5       34.70       29.46     20.51 o 
 -11   5  -5      287.98      270.34     38.91 o 
  -9   5  -5      314.20      298.52     39.02 o 
  -7   5  -5      304.08      311.10     39.18 o 
  -5   5  -5      240.70      199.00     31.60 o 
  -3   5  -5       50.49       63.73     22.56 o 
  -1   5  -5       66.07       64.48     21.49 o 
   1   5  -5      297.36      305.56     34.25 o 
   3   5  -5      829.29      824.37     40.66 o 
   5   5  -5     1151.48     1141.40     42.90 o 
   7   5  -5      769.03      747.59     48.61 o 
   9   5  -5      896.85      862.90     54.79 o 
  11   5  -5      262.25      286.91     37.14 o 
  13   5  -5      241.97      214.20     34.63 o 
  15   5  -5      165.32      163.79     31.45 o 
  17   5  -5      194.14      155.16     40.51 o 
  19   5  -5      189.72      139.96     41.64 o 
  21   5  -5       12.97        8.37     15.98 o 
  23   5  -5       78.66       68.67     28.40 o 
 -16   6  -5       18.79       31.91     24.47 o 
 -14   6  -5      102.25      115.61     31.25 o 
 -12   6  -5      291.95      374.39     48.13 o 
 -10   6  -5        4.85        3.36     19.70 o 
  -8   6  -5      124.02       93.58     37.92 o 
  -6   6  -5      719.02      651.97     58.68 o 
  -4   6  -5      927.98      876.73     66.07 o 
  -2   6  -5       53.81       77.86     25.63 o 
   0   6  -5      386.84      385.89     42.55 o 
   2   6  -5       30.37       50.32     21.02 o 
   4   6  -5      211.32      211.65     24.39 o 
   6   6  -5      586.17      648.38     62.06 o 
   8   6  -5       27.69       38.72     31.30 o 
  10   6  -5      439.60      424.41     47.40 o 
  12   6  -5      180.63      152.58     31.84 o 
  14   6  -5      202.70      220.63     37.89 o 
  16   6  -5      265.89      288.17     44.42 o 
  18   6  -5       86.53      146.62     42.50 o 
 -11   7  -5       30.73       27.87     26.28 o 
  -9   7  -5       99.64       85.67     29.83 o 
  -7   7  -5       56.50       40.62     25.75 o 
  -5   7  -5       10.19       20.09     21.79 o 
  -3   7  -5      160.30      155.97     34.64 o 
  -1   7  -5        9.51       -1.45     19.69 o 
   1   7  -5       36.13       31.19     21.65 o 
   3   7  -5       59.08       23.26     38.32 o 
   5   7  -5       75.74       58.20     23.87 o 
   7   7  -5       11.09       14.02     20.49 o 
   9   7  -5        1.28        3.74     21.05 o 
  11   7  -5      121.19      109.94     33.26 o 
  13   7  -5       28.55       29.34     34.92 o 
 -24   0  -4       93.78       54.04     28.16 o 
 -22   0  -4      212.28      183.50     35.71 o 
 -20   0  -4     1288.56     1388.09     76.55 o 
 -18   0  -4     2254.91     1968.74     93.12 o 
 -16   0  -4     1168.21     1086.13     61.00 o 
 -14   0  -4     1019.33      979.33     54.71 o 
 -12   0  -4       88.19       76.60     20.75 o 
 -10   0  -4     5677.94     5955.78    176.80 o 
  -8   0  -4      342.43      304.54     21.65 o 
  -6   0  -4     3076.04     3156.23    115.52 o 
  -4   0  -4      668.87      618.80     27.43 o 
  -2   0  -4     5232.52     4992.89    120.81 o 
   0   0  -4   120801.88   109682.02   4784.28 o 
   2   0  -4    80846.20    74437.41   1770.38 o 
   4   0  -4    16236.36    15620.92    388.60 o 
   6   0  -4     5553.89     5282.07    145.13 o 
   8   0  -4     1605.78     1601.34     60.56 o 
  10   0  -4     1567.71     1581.56     62.60 o 
  12   0  -4     3956.20     3713.20    121.30 o 
  14   0  -4     6136.95     5799.92    175.51 o 
  16   0  -4      934.37      934.22     33.75 o 
  18   0  -4     1103.00     1145.83     39.62 o 
  20   0  -4     6264.50     5529.27    185.27 o 
  22   0  -4       26.15       47.58     21.77 o 
  24   0  -4       56.63       50.02     24.63 o 
  26   0  -4      385.11      464.98     58.35 o 
  28   0  -4      341.96      378.51     55.60 o 
  30   0  -4      406.14      385.40     58.05 o 
 -25   1  -4       92.05       75.27     30.27 o 
 -23   1  -4      164.82      241.71     43.08 o 
 -21   1  -4       35.62       13.99     15.07 o 
 -19   1  -4      531.04      516.82     33.37 o 
 -17   1  -4     1030.95     1044.13     43.86 o 
 -15   1  -4      286.13      316.10     27.42 o 
 -13   1  -4      473.47      464.58     27.69 o 
 -11   1  -4      763.56      665.72     31.04 o 
  -9   1  -4     3986.41     4028.27     90.64 o 
  -7   1  -4     3536.01     3465.30     72.37 o 
  -5   1  -4      546.75      521.94     21.15 o 
  -3   1  -4     2494.40     2331.14     80.66 o 
  -1   1  -4     3722.72     3778.05    149.57 o 
   1   1  -4    20283.54    20035.14    733.03 o 
   3   1  -4     4052.87     4163.03     63.85 o 
   5   1  -4     1397.95     1315.77     34.89 o 
   7   1  -4      714.45      647.12     16.98 o 
   9   1  -4     1060.23     1071.96     34.05 o 
  11   1  -4     2144.03     2016.14     54.53 o 
  13   1  -4     2123.47     2119.52     41.68 o 
  15   1  -4       33.02       37.36      7.21 o 
  17   1  -4      447.10      456.29     28.75 o 
  19   1  -4      524.87      454.74     23.91 o 
  21   1  -4      353.03      401.15     24.84 o 
  23   1  -4       33.29       30.68     14.74 o 
  25   1  -4        5.69       18.46     14.72 o 
  27   1  -4       54.87       53.54     20.00 o 
  29   1  -4       30.32       36.79     18.72 o 
 -26   2  -4       78.80       56.71     33.38 o 
 -24   2  -4       33.32       55.33     30.15 o 
 -22   2  -4      283.79      301.25     49.11 o 
 -20   2  -4       34.81       28.19     15.35 o 
 -18   2  -4      212.42      244.87     27.77 o 
 -16   2  -4      744.66      726.24     50.02 o 
 -14   2  -4      646.38      639.10     33.52 o 
 -12   2  -4      724.76      723.27     33.72 o 
 -10   2  -4      338.12      338.47     28.34 o 
  -8   2  -4     3682.08     3581.95     78.38 o 
  -6   2  -4      409.34      406.73     28.02 o 
  -4   2  -4     1367.06     1283.09     57.92 o 
  -2   2  -4      129.25      111.22     15.88 o 
   0   2  -4     1314.95     1265.53     38.20 o 
   2   2  -4     1586.94     1723.65     51.98 o 
   4   2  -4     2018.86     1987.70     45.48 o 
   6   2  -4      120.98      119.88      7.81 o 
   8   2  -4     1519.72     1423.77     28.05 o 
  10   2  -4      347.97      340.34     36.00 o 
  12   2  -4      322.29      336.57     22.44 o 
  14   2  -4      270.52      285.86     24.03 o 
  16   2  -4      232.75      241.53     23.94 o 
  18   2  -4       37.52       27.73     20.55 o 
  20   2  -4      459.93      489.00     28.83 o 
  22   2  -4      289.31      249.98     26.40 o 
  24   2  -4       24.00       14.17     11.10 o 
  26   2  -4      146.58      170.95     28.00 o 
  28   2  -4       94.30      116.08     25.82 o 
 -25   3  -4      295.04      444.30     63.38 o 
 -23   3  -4      144.26      123.36     38.51 o 
 -21   3  -4       57.20       69.98     31.49 o 
 -19   3  -4      449.37      462.66     60.17 o 
 -17   3  -4      732.99      819.52     40.87 o 
 -15   3  -4      288.77      322.87     30.11 o 
 -13   3  -4     1289.88     1256.51     48.93 o 
 -11   3  -4     1248.87     1235.80     46.38 o 
  -9   3  -4     2588.99     2714.93    108.15 o 
  -7   3  -4      505.00      507.94     36.82 o 
  -5   3  -4     2216.11     2228.91     78.55 o 
  -3   3  -4     1894.65     2121.80    136.64 o 
  -1   3  -4      493.99      529.83     31.52 o 
   1   3  -4     1971.42     2114.24     58.98 o 
   3   3  -4      807.68      818.36     40.55 o 
   5   3  -4     2017.06     1987.53     61.14 o 
   7   3  -4      190.13      198.12     10.57 o 
   9   3  -4     1521.73     1489.03     39.13 o 
  11   3  -4     1550.27     1490.15     41.72 o 
  13   3  -4       66.99       65.87     13.95 o 
  15   3  -4      251.92      252.07     23.83 o 
  17   3  -4      227.95      231.06     24.77 o 
  19   3  -4       48.27       29.99     14.12 o 
  21   3  -4      164.60      141.64     18.64 o 
  23   3  -4      112.84      123.30     18.12 o 
  25   3  -4       75.54       50.27     15.58 o 
  27   3  -4        2.13        3.93     16.41 o 
 -24   4  -4       32.25       12.55     31.91 o 
 -22   4  -4        4.17       -3.96     23.50 o 
 -20   4  -4      249.99      193.34     43.04 o 
 -18   4  -4       92.85       95.23     33.45 o 
 -16   4  -4      124.00      164.67     38.58 o 
 -14   4  -4      659.82      647.50     37.71 o 
 -12   4  -4      615.34      638.23     47.53 o 
 -10   4  -4      780.98      766.41     55.69 o 
  -8   4  -4      413.28      396.55     40.46 o 
  -6   4  -4     1561.33     1575.74     46.04 o 
  -4   4  -4      119.79      115.90     13.83 o 
  -2   4  -4      365.52      339.06     18.76 o 
   0   4  -4      559.97      614.79     34.04 o 
   2   4  -4      248.90      246.23     12.16 o 
   4   4  -4     1735.38     1809.40     48.89 o 
   6   4  -4     1398.37     1339.49     56.96 o 
   8   4  -4       49.62       27.31     17.77 o 
  10   4  -4     2679.06     2664.45     92.48 o 
  12   4  -4      152.30      180.08     28.40 o 
  14   4  -4      101.68      108.69     25.15 o 
  16   4  -4     1120.64     1056.31     70.63 o 
  18   4  -4       84.40       63.28     25.30 o 
  20   4  -4       42.01       25.95     15.52 o 
  22   4  -4       97.55      125.58     24.33 o 
  24   4  -4      292.88      296.38     60.33 o 
  26   4  -4       88.42       89.09     23.42 o 
 -21   5  -4       43.95      114.11     39.64 o 
 -19   5  -4      110.67      120.92     40.00 o 
 -17   5  -4      102.77       83.26     29.24 o 
 -15   5  -4      179.23      157.73     32.41 o 
 -13   5  -4      376.15      380.43     46.13 o 
 -11   5  -4      176.47      129.91     29.02 o 
  -9   5  -4      421.83      467.50     49.16 o 
  -7   5  -4       47.77       45.14     21.17 o 
  -5   5  -4      143.03      134.43     27.32 o 
  -3   5  -4      208.54      179.66     28.89 o 
  -1   5  -4      317.27      434.74     37.22 o 
   1   5  -4      452.50      514.07     39.08 o 
   3   5  -4      575.01      622.54     34.01 o 
   5   5  -4      352.13      352.07     26.87 o 
   7   5  -4      705.60      735.21     56.95 o 
   9   5  -4      505.28      536.50     41.90 o 
  11   5  -4      186.75      184.29     30.94 o 
  13   5  -4      386.66      445.63     45.43 o 
  15   5  -4      788.19      773.28     51.80 o 
  17   5  -4      153.90       99.65     33.94 o 
  19   5  -4       38.43       45.00     16.94 o 
  21   5  -4       48.98       28.19     25.67 o 
  23   5  -4       66.08       82.10     23.62 o 
 -18   6  -4       66.62       39.80     28.66 o 
 -16   6  -4       40.52       25.54     23.89 o 
 -14   6  -4       47.60       42.35     25.49 o 
 -12   6  -4       17.46        2.17     20.16 o 
 -10   6  -4       62.89       77.48     25.99 o 
  -8   6  -4       64.80       74.26     25.43 o 
  -6   6  -4      245.55      242.47     37.43 o 
  -4   6  -4       79.14       64.93     24.05 o 
  -2   6  -4      246.27      253.66     59.00 o 
   0   6  -4      257.91      292.25     38.08 o 
   2   6  -4      143.09      124.96     26.38 o 
   4   6  -4       95.59       86.86     24.56 o 
   6   6  -4      222.73      253.95     36.43 o 
   8   6  -4       57.73       72.60     23.90 o 
  10   6  -4       76.67       71.15     24.23 o 
  12   6  -4      144.78      103.45     32.67 o 
  14   6  -4       13.00       37.19     22.32 o 
  16   6  -4      113.91       92.26     30.10 o 
  18   6  -4        1.27        1.42     15.16 o 
  20   6  -4       27.80       27.09     19.16 o 
 -13   7  -4      116.83       96.02     50.95 o 
 -11   7  -4       37.08       15.99     24.27 o 
  -9   7  -4       34.76       18.50     23.57 o 
  -7   7  -4        9.25       31.99     24.26 o 
  -5   7  -4       75.56      113.20     30.01 o 
  -3   7  -4      154.52      152.59     40.66 o 
  -1   7  -4      158.80      197.69     35.13 o 
   1   7  -4      119.58      132.13     58.14 o 
   3   7  -4       19.02       33.13     41.49 o 
   5   7  -4       95.99       68.93     25.85 o 
   7   7  -4      266.86      303.68     55.70 o 
   9   7  -4        6.48       -8.96     19.31 o 
  11   7  -4       37.00        9.42     26.97 o 
  13   7  -4       88.25      113.57     53.24 o 
  15   7  -4      120.07      126.68     39.44 o 
   0   8  -4       45.22      106.22     59.48 o 
   2   8  -4       10.68       21.01     46.24 o 
 -25   1  -3       16.77       -6.88     22.30 o 
 -23   1  -3      214.65      332.03     48.35 o 
 -21   1  -3      900.27      930.26     77.04 o 
 -19   1  -3     1445.87     1420.06     52.46 o 
 -17   1  -3       24.33       31.90     13.28 o 
 -15   1  -3     2504.04     2241.81     64.85 o 
 -13   1  -3     1602.91     1570.75     49.46 o 
 -11   1  -3     3754.88     3935.69    288.04 o 
  -9   1  -3     4805.75     4553.54     97.83 o 
  -7   1  -3     9386.08     8663.54    499.82 o 
  -5   1  -3      610.45      599.37     21.05 o 
  -3   1  -3      255.89      225.58     17.84 o 
  -1   1  -3    13986.92    12838.40    333.07 o 
   1   1  -3    98115.02    95358.52   3310.84 o 
   3   1  -3      986.21      946.31     18.72 o 
   5   1  -3     7349.61     6975.35    100.62 o 
   7   1  -3     8759.02     8307.42    206.92 o 
   9   1  -3     2806.55     2734.20     63.97 o 
  11   1  -3     1957.99     2096.29     50.48 o 
  13   1  -3     2394.35     2467.75     46.35 o 
  15   1  -3     2550.22     2472.95     69.42 o 
  17   1  -3      160.28      139.76     14.87 o 
  19   1  -3     1096.90     1146.59     37.09 o 
  21   1  -3      488.73      473.87     28.60 o 
  23   1  -3      387.90      361.90     38.63 o 
  25   1  -3       54.54       44.83     17.15 o 
  27   1  -3      176.39      150.44     40.59 o 
  29   1  -3       23.72       28.67     18.26 o 
 -28   2  -3       17.39        6.98     26.18 o 
 -26   2  -3       40.80       56.60     32.95 o 
 -24   2  -3      211.42      263.32     48.78 o 
 -22   2  -3       22.73       26.92     26.77 o 
 -20   2  -3      233.30      256.14     42.85 o 
 -18   2  -3       14.00       13.22     13.25 o 
 -16   2  -3      528.25      545.05     30.98 o 
 -14   2  -3      488.26      494.48     24.86 o 
 -12   2  -3      107.20      112.44     22.88 o 
 -10   2  -3     1384.53     1390.37     61.47 o 
  -8   2  -3       16.19        2.78     11.61 o 
  -6   2  -3      714.43      746.97     42.44 o 
  -4   2  -3       20.98       26.48     10.46 o 
  -2   2  -3     4291.62     4406.72    110.45 o 
   0   2  -3     3045.84     3197.68     64.80 o 
   2   2  -3     1881.42     1877.06     48.69 o 
   4   2  -3     1496.10     1605.13     41.19 o 
   6   2  -3      599.68      556.84     14.77 o 
   8   2  -3     1193.03     1106.67     41.81 o 
  10   2  -3     4930.72     4777.90    110.36 o 
  12   2  -3     2493.90     2867.89    102.45 o 
  14   2  -3      245.44      236.90     21.76 o 
  16   2  -3     1032.27      887.50     48.70 o 
  18   2  -3      470.90      435.05     24.27 o 
  20   2  -3      949.52      946.98     40.06 o 
  22   2  -3      249.60      241.12     22.45 o 
  24   2  -3      293.71      346.24     27.63 o 
  26   2  -3      174.61      157.30     57.05 o 
  28   2  -3      105.67       94.48     24.23 o 
 -27   3  -3       71.99       29.29     31.46 o 
 -25   3  -3      151.61      240.52     48.26 o 
 -23   3  -3       14.17       23.74     27.80 o 
 -21   3  -3       71.62       89.95     32.68 o 
 -19   3  -3      591.90      594.12     66.73 o 
 -17   3  -3      169.29      172.27     36.96 o 
 -15   3  -3      117.49      139.48     20.42 o 
 -13   3  -3     1112.77     1001.79     41.50 o 
 -11   3  -3      609.28      569.92     29.97 o 
  -9   3  -3      156.57      155.32     16.62 o 
  -7   3  -3       55.71       51.57     10.15 o 
  -5   3  -3     1576.50     1653.85     42.85 o 
  -3   3  -3     1812.09     1908.49     50.25 o 
  -1   3  -3     1054.58     1178.12     46.51 o 
   1   3  -3     4393.27     4791.14     75.64 o 
   3   3  -3     2134.31     2122.78     64.82 o 
   5   3  -3     1222.65     1175.13     47.47 o 
   7   3  -3      956.52      846.12     57.33 o 
   9   3  -3      209.91      267.53     27.86 o 
  11   3  -3     1557.53     1442.34     41.46 o 
  13   3  -3      638.65      629.63     75.72 o 
  15   3  -3      660.89      695.56     38.87 o 
  17   3  -3      942.57      886.45     72.97 o 
  19   3  -3      789.40      721.53     31.60 o 
  21   3  -3       98.45       96.33     16.39 o 
  23   3  -3        8.06       10.95     10.78 o 
  25   3  -3      298.13      324.00     28.32 o 
  27   3  -3      281.66      268.22     27.26 o 
 -24   4  -3      251.86      321.22     56.72 o 
 -22   4  -3        6.37       11.64     27.75 o 
 -20   4  -3      138.32      151.99     41.85 o 
 -18   4  -3      134.21      118.73     33.99 o 
 -16   4  -3      716.81      658.35     58.37 o 
 -14   4  -3      617.16      550.93     34.67 o 
 -12   4  -3     1082.79     1103.86     46.96 o 
 -10   4  -3     2156.51     2167.36     87.58 o 
  -8   4  -3        3.98       -3.53      8.34 o 
  -6   4  -3      546.03      643.45     29.94 o 
  -4   4  -3     2891.68     3052.81     72.02 o 
  -2   4  -3      266.58      277.10     20.57 o 
   0   4  -3      670.93      682.15     21.55 o 
   2   4  -3      572.16      576.48     19.24 o 
   4   4  -3     4386.80     4454.58     73.71 o 
   6   4  -3      904.97      868.15     45.12 o 
   8   4  -3       63.00       56.97     17.56 o 
  10   4  -3     1941.03     1990.61     75.20 o 
  12   4  -3       99.13       80.32     20.95 o 
  14   4  -3       65.45       50.05     13.03 o 
  16   4  -3      757.17      643.56     34.63 o 
  18   4  -3       77.07       96.49     14.80 o 
  20   4  -3      286.68      314.15     25.95 o 
  22   4  -3      132.46      158.66     26.65 o 
  24   4  -3      207.48      181.52     28.13 o 
  26   4  -3       65.42       88.97     31.46 o 
 -21   5  -3       55.08       63.32     33.43 o 
 -19   5  -3       16.89       17.49     24.08 o 
 -17   5  -3      109.53      130.36     37.49 o 
 -15   5  -3      218.28      183.86     41.53 o 
 -13   5  -3      170.90      142.25     23.39 o 
 -11   5  -3      665.22      619.33     34.30 o 
  -9   5  -3      631.78      681.68     34.07 o 
  -7   5  -3      993.68      946.99     47.92 o 
  -5   5  -3        7.53        0.25      9.61 o 
  -3   5  -3      139.22      168.73     17.93 o 
  -1   5  -3      207.34      226.64     19.00 o 
   1   5  -3      169.72      219.55     21.97 o 
   3   5  -3      119.27      115.15     16.67 o 
   5   5  -3      989.26     1070.17     88.57 o 
   7   5  -3      680.03      685.47     44.01 o 
   9   5  -3      867.13      864.44     50.95 o 
  11   5  -3      279.47      332.89     38.16 o 
  13   5  -3      442.79      503.08     63.32 o 
  15   5  -3      385.94      397.04     44.23 o 
  17   5  -3      123.77      137.81     24.70 o 
  19   5  -3      156.11      140.61     35.57 o 
  21   5  -3       32.92       21.25     13.59 o 
  23   5  -3        7.31        0.39     16.01 o 
 -18   6  -3      174.92      192.97     40.06 o 
 -16   6  -3       54.35       27.03     24.03 o 
 -14   6  -3       14.88       31.17     23.68 o 
 -12   6  -3      107.80      145.26     32.26 o 
 -10   6  -3        3.85      -16.74     16.74 o 
  -8   6  -3        5.63        5.97     18.45 o 
  -6   6  -3      646.73      670.81     60.89 o 
  -4   6  -3      537.45      571.05     47.21 o 
  -2   6  -3      827.68      892.54     64.03 o 
   0   6  -3     1022.40      988.19     66.13 o 
   2   6  -3      385.95      387.83     40.89 o 
   4   6  -3      284.53      236.86     34.22 o 
   6   6  -3       57.16       35.72     29.06 o 
   8   6  -3       19.55       16.83     18.25 o 
  10   6  -3       26.24       58.47     22.02 o 
  12   6  -3      109.34      129.55     29.40 o 
  14   6  -3      297.04      289.10     40.43 o 
  16   6  -3      203.79      191.80     27.31 o 
  18   6  -3      130.30      132.87     53.11 o 
  20   6  -3       92.61      152.11     29.29 o 
 -13   7  -3       49.72       53.99     27.42 o 
 -11   7  -3        9.06        1.74     21.66 o 
  -9   7  -3       23.08       27.75     24.74 o 
  -7   7  -3       34.56       48.58     24.89 o 
  -5   7  -3      120.92      145.00     33.92 o 
  -3   7  -3       31.69       23.95     44.60 o 
  -1   7  -3        0.52       23.13     38.05 o 
   1   7  -3       36.52       44.17     40.91 o 
   3   7  -3      161.23      198.78     63.50 o 
   5   7  -3      197.69      177.32     32.88 o 
   7   7  -3      133.09      162.08     32.39 o 
   9   7  -3       59.30       54.06     25.55 o 
  11   7  -3       30.50       40.71     27.85 o 
  13   7  -3       15.84       22.54     24.07 o 
  15   7  -3       26.47        0.20     17.47 o 
  -4   8  -3       32.66       26.49     47.55 o 
  -2   8  -3       41.44       28.05     45.08 o 
   0   8  -3       68.60       76.66     54.66 o 
   2   8  -3      220.73      179.00     65.81 o 
   4   8  -3       30.96       77.59     53.41 o 
   6   8  -3      158.85      147.02     61.11 o 
 -22   0  -2      242.23      329.81     42.02 o 
 -20   0  -2     5002.87     5183.18    171.12 o 
 -18   0  -2      144.16      173.45     28.17 o 
 -16   0  -2     2074.18     2060.77     85.20 o 
 -14   0  -2     3884.17     3862.16    122.60 o 
 -12   0  -2     3676.93     3612.94    114.02 o 
 -10   0  -2     8869.85     8652.73    235.51 o 
  -8   0  -2      951.19      808.78     39.16 o 
  -6   0  -2    24118.67    23455.65    585.93 o 
  -2   0  -2    10472.01    10007.97    218.01 o 
   0   0  -2     2150.36     2007.37     96.43 o 
   2   0  -2      443.21      444.48     19.16 o 
   4   0  -2     4530.31     3794.77    104.99 o 
   6   0  -2     3699.50     3504.24     94.22 o 
   8   0  -2      847.32      960.90     42.49 o 
  10   0  -2     2190.38     2111.66     76.06 o 
  12   0  -2     7709.17     7933.88    150.30 o 
  14   0  -2      143.90      147.56     26.52 o 
  16   0  -2     1067.93     1091.36     37.23 o 
  18   0  -2     1032.22     1065.11     63.38 o 
  20   0  -2     3127.89     3269.60     81.88 o 
  22   0  -2     1613.47     1731.74     90.86 o 
  24   0  -2       26.63       25.08     21.57 o 
  26   0  -2      161.03      151.29     36.33 o 
  28   0  -2      292.01      249.67     46.36 o 
  30   0  -2       32.02       23.62     24.01 o 
 -25   1  -2       24.50       19.81     23.30 o 
 -23   1  -2      103.07       93.96     30.09 o 
 -21   1  -2      118.36      159.80     22.32 o 
 -19   1  -2      742.64      775.43     37.21 o 
 -17   1  -2     2870.51     2793.62     75.05 o 
 -15   1  -2       19.19       36.59     11.41 o 
 -13   1  -2      437.37      433.72     24.47 o 
 -11   1  -2     5450.32     5573.58    117.50 o 
  -9   1  -2      174.21      191.52     26.05 o 
  -7   1  -2      936.49      913.45     29.08 o 
  -5   1  -2     4204.66     3899.13    117.30 o 
  -3   1  -2     3764.33     3710.07    105.24 o 
  -1   1  -2    16920.96    17117.23    363.18 o 
   1   1  -2     4200.85     4270.89     99.80 o 
   3   1  -2    31955.14    30944.85    524.36 o 
   5   1  -2     1332.77     1173.30     23.95 o 
   7   1  -2     2546.98     2283.53     71.94 o 
   9   1  -2     4936.31     4749.45    101.17 o 
  11   1  -2     8824.53     9085.13    263.19 o 
  13   1  -2      930.50      908.38     20.37 o 
  15   1  -2      872.54      898.14     21.72 o 
  17   1  -2     1277.51     1248.26     27.82 o 
  19   1  -2     4263.89     4001.68    107.28 o 
  21   1  -2      124.20      123.54     17.67 o 
  23   1  -2      185.44      191.14     27.16 o 
  25   1  -2      282.40      227.20     28.89 o 
  27   1  -2      184.12      174.55     28.46 o 
  29   1  -2       19.00       19.89     18.74 o 
 -26   2  -2      171.73      170.01     41.82 o 
 -24   2  -2        7.56       17.54     24.41 o 
 -22   2  -2      194.44      238.11     42.52 o 
 -20   2  -2     1138.39     1100.69     71.92 o 
 -18   2  -2      641.64      609.16     32.87 o 
 -16   2  -2      180.21      175.34     18.79 o 
 -14   2  -2     1278.07     1338.91     40.74 o 
 -12   2  -2     1196.86     1249.10     37.21 o 
 -10   2  -2     1773.04     1788.11     45.41 o 
  -8   2  -2    13239.18    13530.33    348.53 o 
  -6   2  -2      110.45      134.47     24.92 o 
  -4   2  -2     1271.15     1289.52     32.67 o 
  -2   2  -2     3986.62     4186.47     98.35 o 
   0   2  -2     6737.97     7313.19    105.41 o 
   2   2  -2     1593.64     1652.34    113.02 o 
   4   2  -2      939.92      887.71     32.20 o 
   6   2  -2      710.59      727.28     32.68 o 
   8   2  -2    11054.16    10951.97    264.13 o 
  10   2  -2     2131.45     2334.21     86.62 o 
  12   2  -2     3417.57     3709.83     84.90 o 
  14   2  -2     1323.49     1236.72     35.15 o 
  16   2  -2      489.22      443.00     42.07 o 
  18   2  -2      214.48      218.53     19.66 o 
  20   2  -2     1778.96     1626.88     83.82 o 
  22   2  -2      315.17      329.72     25.63 o 
  24   2  -2       28.80       27.04     11.65 o 
  26   2  -2      172.02      180.90     28.25 o 
  28   2  -2      286.70      331.46     38.27 o 
 -27   3  -2       32.45       63.14     33.30 o 
 -25   3  -2       13.83       -1.40     22.70 o 
 -23   3  -2       54.49       69.48     33.43 o 
 -21   3  -2       85.78       94.66     31.53 o 
 -19   3  -2      388.62      317.76     47.60 o 
 -17   3  -2       77.96       67.52     27.32 o 
 -15   3  -2     1281.28     1275.36     72.95 o 
 -13   3  -2      230.59      244.15     27.35 o 
 -11   3  -2        1.03       16.82     10.27 o 
  -9   3  -2      640.10      637.74     28.56 o 
  -7   3  -2     1865.39     2033.78     72.70 o 
  -5   3  -2      890.64      906.42     30.26 o 
  -3   3  -2     8583.17     9435.57    157.77 o 
  -1   3  -2      342.38      332.00     17.89 o 
   1   3  -2        2.18       -3.74      4.28 o 
   3   3  -2     2362.82     2324.05     58.01 o 
   5   3  -2     4489.38     4427.82    119.04 o 
   7   3  -2      496.02      549.10     32.04 o 
   9   3  -2      179.26      179.98     22.60 o 
  11   3  -2     2106.46     1944.21     69.00 o 
  13   3  -2      248.77      224.17     33.47 o 
  15   3  -2      121.48      143.93     19.79 o 
  17   3  -2     1917.61     1897.76     50.94 o 
  19   3  -2      590.32      601.60     29.39 o 
  21   3  -2       94.77       86.90     15.53 o 
  23   3  -2      364.32      363.62     28.92 o 
  25   3  -2      120.18      147.01     33.04 o 
  27   3  -2        5.20        9.18     14.09 o 
 -24   4  -2       69.29       95.55     37.02 o 
 -22   4  -2       29.55       39.76     28.28 o 
 -20   4  -2       51.13       53.24     29.59 o 
 -18   4  -2      215.70      241.89     45.17 o 
 -16   4  -2       51.86       47.37     18.46 o 
 -14   4  -2      636.93      638.14     40.07 o 
 -12   4  -2       84.36       98.23     18.96 o 
 -10   4  -2     1347.92     1473.82     48.52 o 
  -8   4  -2       63.70       75.24     13.91 o 
  -6   4  -2       13.24       21.36      9.66 o 
  -4   4  -2       59.07       87.65     12.62 o 
  -2   4  -2      775.37      764.15     31.89 o 
   0   4  -2     2140.20     2231.96     45.14 o 
   2   4  -2        7.18       -0.33      5.87 o 
   4   4  -2      406.47      452.17     47.03 o 
   6   4  -2      259.74      291.91     29.24 o 
   8   4  -2      555.00      634.82     38.44 o 
  10   4  -2      793.02      837.31     45.50 o 
  12   4  -2      402.82      426.34     46.63 o 
  14   4  -2      348.24      337.78     44.19 o 
  16   4  -2      244.60      244.16     28.19 o 
  18   4  -2      398.05      403.98     34.58 o 
  20   4  -2      122.10       68.12     15.27 o 
  22   4  -2       56.18       68.09     16.01 o 
  24   4  -2       41.84       40.35     15.16 o 
  26   4  -2        4.42        6.86     13.27 o 
 -23   5  -2      143.44      155.53     45.31 o 
 -21   5  -2       56.19       49.51     30.58 o 
 -19   5  -2      129.24      110.03     35.72 o 
 -17   5  -2       28.03       44.84     23.46 o 
 -15   5  -2      290.77      226.06     29.33 o 
 -13   5  -2      223.92      229.69     28.24 o 
 -11   5  -2      168.91      188.91     24.99 o 
  -9   5  -2     1145.94     1244.67     43.79 o 
  -7   5  -2      903.19      892.01     36.38 o 
  -5   5  -2      902.31      925.69     34.96 o 
  -3   5  -2      855.12      893.63     33.01 o 
  -1   5  -2      569.90      533.26     25.76 o 
   1   5  -2       75.07       88.68     11.55 o 
   3   5  -2      293.39      282.96     19.92 o 
   5   5  -2     1247.42     1231.93     67.98 o 
   7   5  -2      646.40      582.47     75.62 o 
   9   5  -2      606.28      609.37     42.35 o 
  11   5  -2      482.31      456.64     42.65 o 
  13   5  -2      399.79      386.43     40.92 o 
  15   5  -2     1149.21     1129.91     47.55 o 
  17   5  -2      105.15       84.16     73.36 o 
  19   5  -2       43.92       38.53     20.84 o 
  21   5  -2      112.04      121.77     25.26 o 
  23   5  -2      168.27      176.44     28.63 o 
 -20   6  -2       21.27       -6.02     28.08 o 
 -18   6  -2       18.93        7.29     35.97 o 
 -16   6  -2      131.00      125.22     26.12 o 
 -14   6  -2        0.90       10.21     17.05 o 
 -12   6  -2       43.87       27.27     15.54 o 
 -10   6  -2      197.57      185.75     24.05 o 
  -8   6  -2      193.23      191.22     33.93 o 
  -6   6  -2       36.25        9.64     18.34 o 
  -4   6  -2      741.00      765.63     60.39 o 
  -2   6  -2       27.83       17.45     17.89 o 
   0   6  -2       24.86       26.93     35.85 o 
   2   6  -2      405.83      339.91     37.83 o 
   4   6  -2      605.74      582.07     42.30 o 
   6   6  -2      328.35      334.46     38.20 o 
   8   6  -2      153.71      127.85     27.16 o 
  10   6  -2      251.82      296.58     36.93 o 
  12   6  -2      176.76      148.82     45.27 o 
  14   6  -2       89.88      116.80     37.02 o 
  16   6  -2       73.92       56.40     20.08 o 
  18   6  -2      129.73      159.95     27.88 o 
  20   6  -2        9.80       19.17     17.42 o 
 -15   7  -2       49.78       33.55     25.64 o 
 -13   7  -2      267.59      239.96     61.80 o 
 -11   7  -2      162.88      176.56     36.66 o 
  -9   7  -2       30.07       16.33     22.56 o 
  -7   7  -2       94.98       88.01     28.92 o 
  -5   7  -2      696.69      619.02    114.67 o 
  -3   7  -2       76.91       75.71     51.67 o 
  -1   7  -2       39.31       44.06     43.55 o 
   1   7  -2       38.74       48.00     43.28 o 
   3   7  -2       61.31       78.80     46.60 o 
   5   7  -2      207.94      200.00     46.58 o 
   7   7  -2      310.61      324.14     41.03 o 
   9   7  -2        4.51       -8.75     16.41 o 
  11   7  -2       35.15       33.94     17.11 o 
  13   7  -2       50.47       45.11     19.94 o 
  15   7  -2       69.76       73.65     24.92 o 
  -6   8  -2        1.22       -0.66     44.88 o 
  -4   8  -2        8.75        2.27     42.88 o 
  -2   8  -2       10.60       35.54     49.95 o 
   0   8  -2       26.84       30.15     47.01 o 
   2   8  -2       12.50       40.38     46.05 o 
   4   8  -2        0.49        1.48     40.13 o 
   6   8  -2       12.79       11.84     40.76 o 
 -25   1  -1       25.63       32.81     23.41 o 
 -23   1  -1      143.46       96.77     29.06 o 
 -21   1  -1       51.86       28.80     21.09 o 
 -19   1  -1     1489.06     1493.68     50.21 o 
 -17   1  -1      565.47      575.23     29.30 o 
 -15   1  -1     1229.35     1220.72     53.44 o 
 -13   1  -1      551.51      522.11     24.30 o 
 -11   1  -1     4016.72     4306.85    142.12 o 
  -9   1  -1     1354.20     1327.06     37.07 o 
  -7   1  -1     1899.48     1844.34     94.33 o 
  -5   1  -1     4291.46     4185.38    125.13 o 
  -3   1  -1     1575.50     1558.73     32.45 o 
  -1   1  -1    19011.69    20936.22    338.41 o 
   1   1  -1    10514.51    10772.15    146.64 o 
   3   1  -1      806.19      736.50     25.45 o 
   5   1  -1     3599.58     3503.62    100.46 o 
   7   1  -1     9291.32     8331.85    228.84 o 
   9   1  -1     5569.10     5513.70    193.96 o 
  11   1  -1     1607.30     1724.06     30.14 o 
  13   1  -1     4017.27     3813.90     59.10 o 
  15   1  -1     3042.64     2861.51     52.20 o 
  17   1  -1      333.73      329.88     15.01 o 
  19   1  -1     1841.33     1785.02     48.17 o 
  21   1  -1     1664.10     1742.47     49.04 o 
  23   1  -1      116.76      136.49     17.67 o 
  25   1  -1       82.69       97.15     21.68 o 
  27   1  -1      504.09      538.10     46.93 o 
  29   1  -1      389.90      424.57     43.73 o 
 -26   2  -1      322.48      381.31     55.05 o 
 -24   2  -1      550.40      687.64     61.26 o 
 -22   2  -1      163.48      157.63     36.14 o 
 -20   2  -1      107.35      112.56     30.00 o 
 -18   2  -1     3138.49     3012.92    106.78 o 
 -16   2  -1     1710.42     1700.24     47.71 o 
 -14   2  -1      380.76      373.14     19.00 o 
 -12   2  -1     2219.57     2181.74     61.38 o 
 -10   2  -1    11870.12    12179.49    181.47 o 
  -8   2  -1      280.79      325.11     18.83 o 
  -6   2  -1      809.03      812.17     26.76 o 
  -4   2  -1     9922.25    10372.19    233.12 o 
  -2   2  -1    10248.28    10490.44    232.84 o 
   0   2  -1     3671.12     3959.91     91.60 o 
   2   2  -1     1515.40     1572.23     47.07 o 
   4   2  -1     8349.43     8268.62    364.86 o 
   6   2  -1     2855.15     2769.51     75.49 o 
   8   2  -1     7127.01     7818.43    377.35 o 
  10   2  -1     1620.13     1578.43     68.08 o 
  12   2  -1      563.48      559.91     27.50 o 
  14   2  -1      466.90      473.81     26.61 o 
  16   2  -1      559.10      521.07     23.90 o 
  18   2  -1      518.29      515.39     25.20 o 
  20   2  -1      733.19      662.08     30.55 o 
  22   2  -1       99.23       89.29     15.29 o 
  24   2  -1        2.73        1.45     10.51 o 
  26   2  -1       32.73       28.18     13.67 o 
  28   2  -1        2.15        2.15     21.98 o 
 -27   3  -1       93.20      102.66     39.10 o 
 -25   3  -1       38.22       58.62     31.24 o 
 -23   3  -1      194.25      197.62     41.94 o 
 -21   3  -1      267.09      241.05     44.19 o 
 -19   3  -1      947.59      923.16     66.90 o 
 -17   3  -1      399.45      382.07     34.75 o 
 -15   3  -1     1111.24     1042.17     41.29 o 
 -13   3  -1     1184.31     1195.45     32.70 o 
 -11   3  -1      496.06      491.49     31.86 o 
  -9   3  -1      394.95      446.97     24.17 o 
  -7   3  -1     5720.26     6416.20    186.99 o 
  -5   3  -1      678.37      654.02     25.85 o 
  -3   3  -1      773.72      816.00     27.64 o 
  -1   3  -1     2262.31     2541.59     45.02 o 
   1   3  -1     9748.18    11038.20    190.16 o 
   3   3  -1     1259.40     1412.06     58.52 o 
   5   3  -1      804.76      887.36     38.10 o 
   7   3  -1      167.67      163.24     31.71 o 
   9   3  -1     2015.79     2061.36     68.91 o 
  11   3  -1     1645.47     1657.38     60.67 o 
  13   3  -1       27.93       33.99     11.26 o 
  15   3  -1      368.12      363.19     43.30 o 
  17   3  -1      330.67      309.28     29.76 o 
  19   3  -1      710.57      642.85     30.51 o 
  21   3  -1      229.09      185.38     20.93 o 
  23   3  -1       18.58        2.06     12.41 o 
  25   3  -1      103.27      117.83     18.86 o 
  27   3  -1       82.95       81.75     18.78 o 
 -26   4  -1       66.63       71.79     34.20 o 
 -24   4  -1      134.85      134.57     39.71 o 
 -22   4  -1      142.00      139.97     39.72 o 
 -20   4  -1      176.45      145.64     37.83 o 
 -18   4  -1      101.22      148.88     25.79 o 
 -16   4  -1     1013.65     1053.79     49.83 o 
 -14   4  -1      625.19      678.57     38.25 o 
 -12   4  -1      250.70      253.29     36.74 o 
 -10   4  -1     2805.61     2727.54     71.73 o 
  -8   4  -1      678.62      717.50     32.00 o 
  -6   4  -1     1220.30     1221.84     40.60 o 
  -4   4  -1     1303.09     1334.49     38.36 o 
  -2   4  -1      645.34      729.80     30.49 o 
   0   4  -1      583.88      576.51     20.38 o 
   2   4  -1     1052.16     1057.20     53.65 o 
   4   4  -1     2311.56     2569.47     79.08 o 
   6   4  -1       52.48       62.35     15.45 o 
   8   4  -1     1295.90     1374.64     63.07 o 
  10   4  -1     3566.73     3575.46    139.85 o 
  12   4  -1      194.38      187.46     20.94 o 
  14   4  -1      926.18      877.66     43.03 o 
  16   4  -1      107.14       96.25     27.26 o 
  18   4  -1       22.79        7.68     11.89 o 
  20   4  -1      201.61      173.22     21.10 o 
  22   4  -1       92.72       81.40     16.65 o 
  24   4  -1      269.65      232.59     25.65 o 
  26   4  -1      112.22      102.12     20.03 o 
 -23   5  -1       38.20       68.20     33.10 o 
 -21   5  -1       40.46       45.55     22.75 o 
 -19   5  -1       95.17       78.20     23.34 o 
 -17   5  -1      134.76      135.31     41.96 o 
 -15   5  -1       35.30       14.56     27.92 o 
 -13   5  -1      149.99      168.40     25.14 o 
 -11   5  -1     1094.93     1095.76     60.87 o 
  -9   5  -1     1534.99     1610.02     54.85 o 
  -7   5  -1      674.21      728.35     35.71 o 
  -5   5  -1      276.59      266.06     22.72 o 
  -3   5  -1      618.85      618.02     28.22 o 
  -1   5  -1      226.54      231.32     24.74 o 
   1   5  -1        1.26       -7.22      7.22 o 
   3   5  -1      500.57      516.96     35.76 o 
   5   5  -1     1648.46     1557.77     62.42 o 
   7   5  -1       60.20       59.00     18.18 o 
   9   5  -1     2036.24     1885.19     86.71 o 
  11   5  -1      796.55      785.08     47.48 o 
  13   5  -1       55.22       55.78     15.66 o 
  15   5  -1      683.81      660.08     40.52 o 
  17   5  -1      402.84      332.88     34.96 o 
  19   5  -1       31.72       34.16     15.79 o 
  21   5  -1       60.79       67.88     21.01 o 
  23   5  -1       64.94       23.53     14.83 o 
 -20   6  -1       52.24       41.28     22.68 o 
 -18   6  -1       50.36       55.17     22.12 o 
 -16   6  -1       83.80       91.55     24.43 o 
 -14   6  -1      360.90      370.54     37.21 o 
 -12   6  -1      182.58      168.67     26.69 o 
 -10   6  -1        2.62       -4.36     12.84 o 
  -8   6  -1       56.58       38.26     14.85 o 
  -6   6  -1      906.77      929.92     42.85 o 
  -4   6  -1      554.03      555.12     70.85 o 
  -2   6  -1       79.09       58.19     29.24 o 
   0   6  -1      576.37      508.90     41.36 o 
   2   6  -1      366.53      356.44     36.80 o 
   4   6  -1      606.21      678.44     43.75 o 
   6   6  -1      954.45      894.57     51.79 o 
   8   6  -1       70.23       90.03     31.82 o 
  10   6  -1      397.37      403.08     36.62 o 
  12   6  -1      428.56      448.37     36.33 o 
  14   6  -1       96.56       87.18     21.76 o 
  16   6  -1      174.39      147.68     26.24 o 
  18   6  -1      178.55      207.40     31.18 o 
  20   6  -1       70.64       34.53     22.84 o 
 -15   7  -1       96.61      112.48     35.07 o 
 -13   7  -1        4.71       -9.90     43.88 o 
 -11   7  -1       10.91       36.75     50.52 o 
  -9   7  -1       51.57       61.72     56.41 o 
  -7   7  -1      162.60      148.23     66.03 o 
  -5   7  -1        6.01       31.68     42.24 o 
  -3   7  -1      278.84      210.53    108.21 o 
  -1   7  -1      116.34       93.80     51.54 o 
   1   7  -1       12.29       15.29     39.98 o 
   3   7  -1       59.84       23.16     37.87 o 
   5   7  -1      127.54      106.46     27.03 o 
   7   7  -1       17.47       19.36     19.10 o 
   9   7  -1       39.18       62.49     18.57 o 
  11   7  -1       44.93        7.47     16.72 o 
  13   7  -1       15.81       24.40     19.47 o 
  15   7  -1       15.70       13.94     19.64 o 
  -6   8  -1       40.56       70.56     56.48 o 
  -4   8  -1       24.87       42.98     53.46 o 
  -2   8  -1       75.94       61.06     54.92 o 
   0   8  -1        2.72       29.87     44.81 o 
   2   8  -1       24.39       40.34     45.28 o 
   4   8  -1       26.70       35.26     24.14 o 
   6   8  -1       96.63       97.69     36.44 o 
 -22   0   0      280.37      314.96     38.21 o 
 -20   0   0     7034.16     7307.86    217.11 o 
 -18   0   0      240.84      278.09     32.73 o 
 -16   0   0     5032.33     4808.99    146.70 o 
 -14   0   0     7101.44     7175.94    197.27 o 
 -12   0   0    11224.92    12607.89    324.69 o 
 -10   0   0     1495.50     1428.30     53.97 o 
  -8   0   0    11653.32    10452.08    276.92 o 
  -6   0   0    15871.85    14399.92    364.51 o 
  -4   0   0    13442.20    12311.96    303.85 o 
   4   0   0    13113.72    12203.63    309.73 o 
   6   0   0    15671.13    14698.62    255.12 o 
   8   0   0    11829.09    11014.42    263.51 o 
  10   0   0     1599.07     1507.04     39.30 o 
  12   0   0    11270.12    12283.16    267.30 o 
  14   0   0     7184.11     6875.24    139.57 o 
  16   0   0     5103.09     4708.66    169.74 o 
  18   0   0      238.27      230.10     22.25 o 
  20   0   0     6989.90     7219.96    154.80 o 
  22   0   0      288.47      294.10     28.18 o 
  24   0   0      425.00      464.18     57.16 o 
  26   0   0      102.31       41.09     24.79 o 
  28   0   0       94.34      146.93     40.57 o 
  30   0   0      164.17      159.70     44.11 o 
 -23   1   0       28.75      -19.95     43.50 o 
 -21   1   0       82.65       52.28     23.37 o 
 -19   1   0     1470.71     1431.60     47.06 o 
 -17   1   0      275.79      254.66     21.72 o 
 -15   1   0       36.38       44.34     10.14 o 
 -13   1   0      587.86      563.35     20.30 o 
 -11   1   0     3028.22     3224.67    101.12 o 
  -9   1   0     7906.46     7710.99    243.01 o 
  -7   1   0      945.64      946.91     30.30 o 
  -5   1   0     2164.62     2317.78     71.28 o 
  -3   1   0     5387.07     5390.55    102.74 o 
  -1   1   0     7630.53     8664.65    284.72 o 
   1   1   0     7564.21     8382.38    180.90 o 
   3   1   0     5373.08     5436.56    159.37 o 
   5   1   0     2190.10     2120.19    107.76 o 
   7   1   0      910.86      816.84     67.21 o 
   9   1   0     7923.50     8089.87    319.84 o 
  11   1   0     2988.63     3212.31     56.80 o 
  13   1   0      608.99      564.30     16.90 o 
  15   1   0       38.38       33.13      6.70 o 
  17   1   0      291.03      266.66     16.63 o 
  19   1   0     1459.01     1400.69     33.69 o 
  21   1   0       85.56       89.36     15.55 o 
  23   1   0       24.45       23.08     10.61 o 
  25   1   0      313.83      347.60     36.73 o 
  27   1   0        3.72       13.99     19.26 o 
  29   1   0      113.95      112.74     26.52 o 
 -26   2   0      160.59      200.38     42.16 o 
 -24   2   0       62.39       70.93     28.46 o 
 -22   2   0      236.34      218.20     38.66 o 
 -20   2   0      387.63      505.00     59.26 o 
 -18   2   0      470.74      499.76     46.14 o 
 -16   2   0       98.71       98.06     11.51 o 
 -14   2   0      166.60      139.98     16.73 o 
 -12   2   0     1336.99     1455.01     33.12 o 
 -10   2   0     1239.34     1275.37     29.28 o 
  -8   2   0     2693.05     2667.87     62.09 o 
  -6   2   0     2223.16     2319.44     54.01 o 
  -4   2   0     1549.18     1685.36     72.34 o 
  -2   2   0     4830.26     5212.78    107.62 o 
   0   2   0     4172.59     4425.86     79.62 o 
   2   2   0     4846.12     5214.50    120.75 o 
   4   2   0     1568.40     1759.65     50.30 o 
   6   2   0     2178.96     2187.54     63.13 o 
   8   2   0     2700.66     2912.48     60.61 o 
  10   2   0     1254.32     1223.11    107.78 o 
  12   2   0     1381.77     1474.38     46.34 o 
  14   2   0      171.44      158.17     18.62 o 
  16   2   0      102.25       83.81     16.22 o 
  18   2   0      484.95      483.90     34.77 o 
  20   2   0      378.09      397.39     27.96 o 
  22   2   0      242.17      270.99     24.34 o 
  24   2   0       64.88       53.66     14.45 o 
  26   2   0      156.51      158.71     21.48 o 
  28   2   0      121.56      160.88     48.91 o 
 -27   3   0       79.71       75.26     32.85 o 
 -25   3   0      288.57      385.38     57.78 o 
 -23   3   0      448.56      446.27     59.50 o 
 -21   3   0       55.73       60.79     27.05 o 
 -19   3   0      103.00      101.71     21.37 o 
 -17   3   0      787.16      789.22     37.48 o 
 -15   3   0      908.30      942.69     40.05 o 
 -13   3   0      274.09      288.88     23.45 o 
 -11   3   0     1564.17     1621.97     48.94 o 
  -9   3   0     1563.15     1712.69     52.92 o 
  -7   3   0       84.46      102.87     14.11 o 
  -5   3   0     2377.29     2519.88     59.73 o 
  -3   3   0     2964.86     3200.02    179.89 o 
  -1   3   0      558.77      584.49     24.27 o 
   1   3   0      572.88      602.44     28.60 o 
   3   3   0     2875.10     3030.94     83.04 o 
   5   3   0     2405.31     2548.99     73.30 o 
   7   3   0       82.70       90.41     15.04 o 
   9   3   0     1564.31     1724.34     81.14 o 
  11   3   0     1539.13     1532.41     45.30 o 
  13   3   0      281.91      304.65     26.54 o 
  15   3   0      895.44      910.68     56.32 o 
  17   3   0      790.44      733.91     38.73 o 
  19   3   0      113.71      141.29     22.46 o 
  21   3   0       58.85       37.13     13.04 o 
  23   3   0      445.07      466.00     32.75 o 
  25   3   0      292.24      299.53     28.48 o 
  27   3   0       79.81      128.75     21.42 o 
 -26   4   0      154.65      141.76     43.48 o 
 -24   4   0      105.25      113.64     39.32 o 
 -22   4   0      134.47       92.62     32.90 o 
 -20   4   0      162.51      133.06     25.63 o 
 -18   4   0      153.12      146.51     25.15 o 
 -16   4   0      371.09      370.45     32.68 o 
 -14   4   0     1697.25     1742.31     58.07 o 
 -12   4   0      160.60      151.62     20.29 o 
 -10   4   0     1145.44     1124.64     42.93 o 
  -8   4   0       75.56      102.43     22.33 o 
  -6   4   0      799.55      828.55     41.02 o 
  -4   4   0     1573.89     1721.89     58.69 o 
  -2   4   0     1385.18     1441.10     53.53 o 
   0   4   0        0.19        1.54      6.16 o 
   2   4   0     1433.64     1650.23     65.40 o 
   4   4   0     1510.94     1622.79     58.50 o 
   6   4   0      820.81      853.42     51.21 o 
   8   4   0       79.34       94.49     17.49 o 
  10   4   0     1120.58     1125.28     39.93 o 
  12   4   0      172.16      179.22     20.04 o 
  14   4   0     1696.03     1684.47     60.76 o 
  16   4   0      362.17      285.55     34.79 o 
  18   4   0      147.45      170.60     24.71 o 
  20   4   0      170.31       65.95     78.57 o 
  22   4   0      134.76      147.80     20.85 o 
  24   4   0      101.36      107.05     19.64 o 
  26   4   0      151.87      184.80     27.91 o 
 -23   5   0       58.59       56.78     24.46 o 
 -21   5   0      105.67      100.26     25.38 o 
 -19   5   0      143.52      163.45     28.70 o 
 -17   5   0      312.51      299.40     34.60 o 
 -15   5   0      572.94      587.43     41.33 o 
 -13   5   0      669.52      700.81     38.71 o 
 -11   5   0      419.82      394.47     39.83 o 
  -9   5   0      319.78      371.57     30.64 o 
  -7   5   0       26.07       19.72     13.59 o 
  -5   5   0     1444.26     1444.70     62.05 o 
  -3   5   0     1789.70     1852.93     67.34 o 
  -1   5   0       21.55        7.06     15.12 o 
   1   5   0       17.52       10.48      9.16 o 
   3   5   0     1782.84     1769.39     77.73 o 
   5   5   0     1414.68     1421.32     58.82 o 
   7   5   0       25.05       28.81     14.94 o 
   9   5   0      295.93      323.76     26.75 o 
  11   5   0      444.52      486.86     30.88 o 
  13   5   0      668.70      665.12     34.96 o 
  15   5   0      574.97      531.29     48.03 o 
  17   5   0      318.38      308.15     33.72 o 
  19   5   0      140.70      178.94     28.01 o 
  21   5   0      106.53      100.78     23.62 o 
  23   5   0       56.60       42.48     16.55 o 
 -20   6   0       84.56      119.69     28.14 o 
 -18   6   0       25.29       42.35     22.97 o 
 -16   6   0       89.78       53.17     20.29 o 
 -14   6   0      150.27      131.24     24.75 o 
 -12   6   0       21.58       14.80     19.51 o 
 -10   6   0        2.18        7.59     19.05 o 
  -8   6   0      413.34      389.82    110.10 o 
  -6   6   0      389.08      416.31     81.44 o 
  -4   6   0      536.04      410.88     51.26 o 
  -2   6   0       30.75       18.83     22.43 o 
   0   6   0      521.25      556.44     38.11 o 
   2   6   0       32.26        5.77     18.11 o 
   4   6   0      530.13      552.98     38.66 o 
   6   6   0      387.98      421.77     32.13 o 
   8   6   0      408.19      427.15     32.78 o 
  10   6   0        2.68        4.60     11.93 o 
  12   6   0       21.16       14.09     14.63 o 
  14   6   0      152.45      171.91     27.80 o 
  16   6   0       86.74      103.42     23.36 o 
  18   6   0       26.06        8.23     24.63 o 
  20   6   0       85.36       89.78     24.42 o 
 -15   7   0      128.31      160.91     39.36 o 
 -13   7   0      108.66       53.16     29.64 o 
 -11   7   0       23.16       45.36     51.42 o 
  -9   7   0       97.98       59.10     53.81 o 
  -7   7   0      234.40      135.03     97.17 o 
  -5   7   0       77.74       55.15     44.63 o 
  -3   7   0      191.16      131.39     53.41 o 
  -1   7   0      598.05      421.27    248.27 o 
   1   7   0      600.99      517.38     94.23 o 
   3   7   0      195.52      207.86     35.88 o 
   5   7   0       76.10       88.33     26.41 o 
   7   7   0      235.24      256.00     38.65 o 
   9   7   0      101.22       98.78     59.93 o 
  11   7   0       24.17       20.45     17.96 o 
  13   7   0      108.25      119.46     30.12 o 
  15   7   0      132.04       91.73     25.25 o 
  -6   8   0       37.14       52.34     54.15 o 
  -4   8   0       21.40        6.39     40.94 o 
  -2   8   0       62.47       80.18     28.25 o 
   0   8   0        7.24       16.67     22.35 o 
   2   8   0       62.68       78.36     27.81 o 
   4   8   0       21.47       37.46     25.48 o 
   6   8   0       37.17       67.63     35.32 o 
 -25   1   1       81.38       -8.52     96.86 o 
 -23   1   1      114.50      121.39     37.20 o 
 -21   1   1     1600.61     1655.10    146.23 o 
 -19   1   1     1908.82     1795.03     74.02 o 
 -17   1   1      329.71      373.62     55.22 o 
 -15   1   1     3089.33     2900.33     56.86 o 
 -13   1   1     4146.36     3975.62     67.07 o 
 -11   1   1     1536.87     1638.12     33.72 o 
  -9   1   1     5528.18     5490.40    172.41 o 
  -7   1   1     9288.97     8713.11    280.73 o 
  -5   1   1     3641.43     3534.85    141.07 o 
  -3   1   1      793.24      726.64     14.96 o 
  -1   1   1    10483.44    11228.48    266.11 o 
   1   1   1    18979.81    20619.33    357.10 o 
   3   1   1     1502.83     1499.43     30.62 o 
   5   1   1     4358.15     4284.26    203.12 o 
   7   1   1     1956.09     1762.93     63.34 o 
   9   1   1     1313.83     1379.39     39.53 o 
  11   1   1     4027.99     4337.62     73.96 o 
  13   1   1      550.56      506.86     22.27 o 
  15   1   1     1225.94     1202.19     32.06 o 
  17   1   1      548.86      534.59     19.95 o 
  19   1   1     1474.16     1423.76     51.42 o 
  21   1   1       42.85       44.41     13.22 o 
  23   1   1      140.70      121.29     17.75 o 
  25   1   1       22.57       21.73     12.73 o 
  27   1   1      333.58      380.82    121.77 o 
  29   1   1       47.82       55.37     22.35 o 
 -26   2   1       31.31       17.10     22.42 o 
 -24   2   1        2.95       -3.63     19.82 o 
 -22   2   1      100.61      109.73     27.65 o 
 -20   2   1      756.26      763.82     39.24 o 
 -18   2   1      494.25      460.68     30.73 o 
 -16   2   1      555.17      594.13     31.23 o 
 -14   2   1      445.21      477.04     22.35 o 
 -12   2   1      560.46      531.96     16.53 o 
 -10   2   1     1643.85     1599.84     59.24 o 
  -8   2   1     7193.97     7677.83    196.80 o 
  -6   2   1     2752.96     2681.96     60.11 o 
  -4   2   1     8242.44     8748.54    154.64 o 
  -2   2   1     1539.98     1641.24    139.98 o 
   0   2   1     3744.06     4003.91    107.00 o 
   2   2   1    10139.64    10638.87    173.24 o 
   4   2   1     9850.36    10641.76    177.11 o 
   6   2   1      858.64      874.34     25.45 o 
   8   2   1      329.54      364.15     20.01 o 
  10   2   1    11839.36    12941.21    234.73 o 
  12   2   1     2223.09     2051.05     83.52 o 
  14   2   1      388.04      367.71     24.37 o 
  16   2   1     1702.48     1664.80     55.71 o 
  18   2   1     3113.35     3037.80    179.77 o 
  20   2   1      123.48      169.15     19.73 o 
  22   2   1      148.80      162.32     19.62 o 
  24   2   1      562.05      593.26     44.76 o 
  26   2   1      328.27      400.91     32.18 o 
  28   2   1       61.89       49.15     23.64 o 
 -27   3   1       82.48       81.58     35.16 o 
 -25   3   1      100.42      136.83     36.17 o 
 -23   3   1       20.16       14.19     22.88 o 
 -21   3   1      227.93      151.70     27.83 o 
 -19   3   1      713.75      608.64     35.24 o 
 -17   3   1      341.67      307.70     28.69 o 
 -15   3   1      376.63      345.78     28.64 o 
 -13   3   1       28.03       19.78     13.45 o 
 -11   3   1     1623.50     1531.90     84.80 o 
  -9   3   1     2052.97     2148.57     57.06 o 
  -7   3   1      160.48      148.57     18.26 o 
  -5   3   1      806.44      840.55     31.50 o 
  -3   3   1     1278.17     1255.97    450.60 o 
  -1   3   1     9674.11    10445.29    274.08 o 
   1   3   1     2337.64     2757.67     71.36 o 
   3   3   1      769.27      816.15     32.91 o 
   5   3   1      697.31      674.15     24.48 o 
   7   3   1     5688.06     6054.24    117.37 o 
   9   3   1      412.84      415.99     21.13 o 
  11   3   1      503.03      505.43     27.32 o 
  13   3   1     1213.29     1208.64     45.60 o 
  15   3   1     1079.75     1081.90     44.56 o 
  17   3   1      402.18      417.92     46.79 o 
  19   3   1      941.67      884.89     58.60 o 
  21   3   1      281.30      295.13     32.14 o 
  23   3   1      194.00      220.35     31.26 o 
  25   3   1       37.93       29.19     14.27 o 
  27   3   1       91.75       97.57     20.14 o 
 -26   4   1      113.61      130.72     39.27 o 
 -24   4   1      266.54      248.90     57.08 o 
 -22   4   1       87.45       93.70     24.62 o 
 -20   4   1      200.95      193.56     74.49 o 
 -18   4   1       27.95        3.20     12.59 o 
 -16   4   1       94.17      105.96     20.32 o 
 -14   4   1      927.41      972.73     43.07 o 
 -12   4   1      209.21      196.41     34.01 o 
 -10   4   1     3513.96     3594.06     87.51 o 
  -8   4   1     1291.58     1277.59     44.55 o 
  -6   4   1       54.04       52.75     22.82 o 
  -4   4   1     2239.57     2346.37     81.00 o 
  -2   4   1     1053.07      944.71    186.28 o 
   0   4   1      575.01      594.68     30.85 o 
   2   4   1      642.30      728.05     34.65 o 
   4   4   1     1264.28     1282.89     38.93 o 
   6   4   1     1209.59     1224.05     38.63 o 
   8   4   1      667.44      672.59     28.88 o 
  10   4   1     2806.12     2686.02     67.60 o 
  12   4   1      246.45      250.50     29.96 o 
  14   4   1      622.57      579.16     34.61 o 
  16   4   1     1007.44     1080.43     48.46 o 
  18   4   1       99.85      122.54     21.98 o 
  20   4   1      174.82      132.49     22.91 o 
  22   4   1      137.50      124.61     23.32 o 
  24   4   1      133.87      153.53     22.45 o 
  26   4   1       68.50       92.68     20.51 o 
 -23   5   1       64.39       23.54     21.84 o 
 -21   5   1       59.94       18.81     19.98 o 
 -19   5   1       35.53       31.62     18.27 o 
 -17   5   1      385.86      391.83     38.40 o 
 -15   5   1      690.52      652.21     39.61 o 
 -13   5   1       58.41       52.97     17.65 o 
 -11   5   1      773.92      759.54     50.98 o 
  -9   5   1     2042.56     2080.37     82.55 o 
  -7   5   1       59.73       60.19     21.39 o 
  -5   5   1     1617.41     1487.98     98.02 o 
  -3   5   1      517.39      580.04    159.07 o 
  -1   5   1        0.94       -8.05     10.39 o 
   1   5   1      227.00      282.92     21.29 o 
   3   5   1      615.26      635.95     29.07 o 
   5   5   1      271.54      331.32     33.85 o 
   7   5   1      675.88      716.10     33.09 o 
   9   5   1     1513.25     1497.48     72.19 o 
  11   5   1     1106.44     1087.08     42.31 o 
  13   5   1      148.53      167.29     24.48 o 
  15   5   1       33.28       18.06     24.55 o 
  17   5   1      136.06      125.48     23.68 o 
  19   5   1       95.12       81.67     21.52 o 
  21   5   1       40.03       56.66     19.37 o 
  23   5   1       39.33       44.46     23.78 o 
 -20   6   1       70.42       82.93     35.49 o 
 -18   6   1      181.19      188.99     42.00 o 
 -16   6   1      177.82      211.34     43.59 o 
 -14   6   1      102.44      124.28     36.38 o 
 -12   6   1      434.28      403.47    122.96 o 
 -10   6   1      415.02      362.31    117.18 o 
  -8   6   1       62.43       73.70     38.71 o 
  -6   6   1      957.00      941.10     59.79 o 
  -4   6   1      623.14      655.22    137.37 o 
  -2   6   1      348.31      286.91    100.59 o 
   0   6   1      577.41      557.40     31.19 o 
   2   6   1       82.69       95.26     21.44 o 
   4   6   1      559.36      577.20     31.17 o 
   6   6   1      933.02      963.94     40.40 o 
   8   6   1       62.23       71.60     16.01 o 
  10   6   1        3.54       12.38     19.09 o 
  12   6   1      178.79      159.41     25.86 o 
  14   6   1      363.52      334.21     35.89 o 
  16   6   1       82.45      109.72     23.26 o 
  18   6   1       50.71       58.08     20.32 o 
  20   6   1       51.79       57.47     20.65 o 
 -15   7   1       15.61      -12.83     24.00 o 
 -13   7   1       16.35       41.88     30.03 o 
 -11   7   1       45.19       20.59     24.95 o 
  -9   7   1       37.89       48.16     24.47 o 
  -7   7   1       17.38       17.99     20.49 o 
  -5   7   1      128.37       93.84     39.78 o 
  -3   7   1       59.10       54.92     16.90 o 
  -1   7   1       13.26        7.74     13.28 o 
   1   7   1      112.00      160.75     67.86 o 
   3   7   1      284.25      247.10     38.91 o 
   5   7   1        5.55        6.68     18.54 o 
   7   7   1      158.97      184.53     44.74 o 
   9   7   1       53.13       48.98     28.80 o 
  11   7   1       11.75       13.42     26.19 o 
  13   7   1        5.43       -3.90     22.27 o 
  15   7   1       96.35       82.42     37.39 o 
  -6   8   1       97.28       85.33     57.66 o 
  -4   8   1       28.65       41.89     50.93 o 
  -2   8   1       25.87        1.56     41.14 o 
   0   8   1        2.87       10.32     21.18 o 
   2   8   1       74.32      100.54     36.16 o 
   4   8   1       25.81       29.59     28.64 o 
   6   8   1       42.05      111.61     38.96 o 
 -20   0   2     3066.11     3070.89    108.97 o 
 -18   0   2     1071.72     1058.45     51.82 o 
 -16   0   2     1092.79     1144.91     51.01 o 
 -14   0   2      131.40      160.26     20.36 o 
 -12   0   2     7759.77     7721.27    210.22 o 
 -10   0   2     2257.93     2076.03     66.82 o 
  -6   0   2     3610.65     2862.73     90.12 o 
  -4   0   2     4530.49     3938.74    103.34 o 
  -2   0   2      419.93      442.06     18.87 o 
   0   0   2     2280.85     1982.71    123.30 o 
   2   0   2    10389.28     9912.76    785.73 o 
   4   0   2      711.02      303.74     61.11 o 
   8   0   2      967.99      773.43     35.59 o 
  10   0   2     8968.65     8687.25    228.29 o 
  12   0   2     3472.82     3344.89    107.61 o 
  14   0   2     3771.72     3551.67     85.30 o 
  16   0   2     2100.95     2162.23     61.42 o 
  18   0   2      151.06      162.06     37.03 o 
  20   0   2     5060.17     5062.35    120.83 o 
  22   0   2      214.25      238.47     56.62 o 
  24   0   2       14.69       -4.66     17.17 o 
  26   0   2      594.61      753.53     70.23 o 
  28   0   2      292.15      419.21     63.38 o 
 -27   1   2      178.44      149.66    115.58 o 
 -25   1   2      275.38      154.30    110.34 o 
 -23   1   2      201.30      184.32     31.76 o 
 -21   1   2      130.12      137.75     27.43 o 
 -19   1   2     4286.26     4001.69     94.62 o 
 -17   1   2     1242.15     1216.39     31.47 o 
 -15   1   2      895.27      964.27     41.66 o 
 -13   1   2      954.14      904.32     23.10 o 
 -11   1   2     8633.90     9429.87    170.35 o 
  -9   1   2     5103.49     5024.43     96.90 o 
  -7   1   2     2478.87     2155.80    231.84 o 
  -5   1   2     1278.97     1163.38     61.20 o 
  -3   1   2    32280.55    32620.37   1033.91 o 
  -1   1   2     4296.02     4480.77    103.25 o 
   1   1   2    16764.91    17117.96    293.47 o 
   3   1   2     3625.46     3490.16    101.47 o 
   5   1   2     4242.52     4065.86    114.70 o 
   7   1   2      924.80      878.88     57.53 o 
   9   1   2      156.85      242.66     26.65 o 
  11   1   2     5516.36     5804.73    119.30 o 
  13   1   2      441.62      460.98     19.09 o 
  15   1   2       21.95        5.34      7.09 o 
  17   1   2     2883.06     2896.14    107.33 o 
  19   1   2      716.88      671.02     25.07 o 
  21   1   2      119.13      124.56     17.48 o 
  23   1   2      105.69      110.61     17.94 o 
  25   1   2       25.02       10.05     12.74 o 
  27   1   2       26.78       10.96     17.07 o 
  29   1   2       61.86      107.61     27.82 o 
 -24   2   2       29.14       34.96     21.90 o 
 -22   2   2      324.68      363.98     51.31 o 
 -20   2   2     1763.65     1738.58     58.50 o 
 -18   2   2      228.52      250.86     31.87 o 
 -16   2   2      473.38      415.00     69.43 o 
 -14   2   2     1331.51     1284.50     49.93 o 
 -12   2   2     3413.04     3474.28     81.02 o 
 -10   2   2     2137.04     2133.54     55.42 o 
  -8   2   2    11034.46    11070.33    261.74 o 
  -6   2   2      703.66      745.53     28.54 o 
  -4   2   2      966.30      954.64     29.90 o 
  -2   2   2     1595.37     1449.27    524.44 o 
   0   2   2     6856.27     7453.36    133.74 o 
   2   2   2     3926.96     4136.33     81.58 o 
   4   2   2     1266.72     1226.59     33.12 o 
   6   2   2      125.22      147.60     11.79 o 
   8   2   2    13149.39    14477.94    258.57 o 
  10   2   2     1799.18     1770.49     51.31 o 
  12   2   2     1191.11     1245.53     42.83 o 
  14   2   2     1251.45     1273.54     65.15 o 
  16   2   2      193.40      203.66     30.85 o 
  18   2   2      632.33      580.06     45.47 o 
  20   2   2     1157.18     1069.88     69.30 o 
  22   2   2      192.24      208.84     22.09 o 
  24   2   2        8.30        4.71     11.78 o 
  26   2   2      167.06      158.80     22.58 o 
  28   2   2      255.86      331.28     31.95 o 
 -25   3   2      118.72      157.51     38.16 o 
 -23   3   2      374.27      386.70     38.66 o 
 -21   3   2       91.31       91.30     19.71 o 
 -19   3   2      596.38      657.66     44.66 o 
 -17   3   2     1938.04     1993.28     86.09 o 
 -15   3   2      112.97      104.55     17.78 o 
 -13   3   2      236.37      258.53     23.98 o 
 -11   3   2     2100.42     1919.28     55.63 o 
  -9   3   2      202.94      202.90     25.11 o 
  -7   3   2      498.68      493.98     20.21 o 
  -5   3   2     4562.87     4660.04     89.99 o 
  -3   3   2     2361.91     2320.46    284.45 o 
  -1   3   2        5.81        3.22      9.45 o 
   1   3   2      329.42      338.62     20.50 o 
   3   3   2     8692.26     9703.74    165.25 o 
   5   3   2      897.32      884.50     28.18 o 
   7   3   2     1832.62     1984.75     62.24 o 
   9   3   2      651.63      609.73     24.73 o 
  11   3   2        2.04       -5.47      7.75 o 
  13   3   2      241.57      223.64     23.27 o 
  15   3   2     1296.17     1292.90     49.62 o 
  17   3   2       85.93       79.09     17.26 o 
  19   3   2      372.59      310.74     30.57 o 
  21   3   2       85.60       84.94     19.69 o 
  23   3   2       53.94       63.53     19.29 o 
  25   3   2       12.95        1.05     12.88 o 
  27   3   2       31.67       11.17     16.01 o 
 -26   4   2        4.73      -24.65     29.24 o 
 -24   4   2       42.74       39.76     31.37 o 
 -22   4   2       56.25       55.39     30.85 o 
 -20   4   2      124.34      119.15     24.07 o 
 -18   4   2      401.17      402.97     34.94 o 
 -16   4   2      251.40      252.94     28.17 o 
 -14   4   2      336.47      330.72     40.11 o 
 -12   4   2      386.50      396.68     41.77 o 
 -10   4   2      798.98      776.93     32.07 o 
  -8   4   2      570.54      590.54     25.67 o 
  -6   4   2      279.76      295.86     22.98 o 
  -4   4   2      402.02      432.11     22.75 o 
  -2   4   2        6.96        8.97      8.64 o 
   0   4   2     2125.53     2314.24    100.92 o 
   2   4   2      784.90      781.17     27.60 o 
   4   4   2       65.27       98.92     18.20 o 
   6   4   2       13.43       26.73     12.73 o 
   8   4   2       72.31       61.01     21.38 o 
  10   4   2     1365.23     1426.46     44.74 o 
  12   4   2       82.13       70.13     16.50 o 
  14   4   2      636.35      625.10     52.21 o 
  16   4   2       58.97       58.97     16.51 o 
  18   4   2      211.83      218.73     28.08 o 
  20   4   2       52.19       67.16     19.00 o 
  22   4   2       30.67       26.42     18.29 o 
  24   4   2       70.96       66.04     42.53 o 
 -23   5   2      168.89      155.00     43.05 o 
 -21   5   2      110.13       90.26     34.81 o 
 -19   5   2       44.66       45.33     28.90 o 
 -17   5   2      102.68      102.80     30.89 o 
 -15   5   2     1148.05     1169.14    113.62 o 
 -13   5   2      413.40      431.52     74.24 o 
 -11   5   2      471.37      448.05     47.17 o 
  -9   5   2      614.02      640.41     54.86 o 
  -7   5   2      624.28      599.84     36.31 o 
  -5   5   2     1244.88     1295.71     45.68 o 
  -3   5   2      308.01      365.77     28.62 o 
  -1   5   2       72.08       71.59     14.00 o 
   1   5   2      585.98      568.28     33.52 o 
   3   5   2      854.38      916.98     34.02 o 
   5   5   2      917.22      907.59     35.12 o 
   7   5   2      916.90      946.08     36.69 o 
   9   5   2     1116.04     1193.84     43.45 o 
  11   5   2      178.97      237.23     26.40 o 
  13   5   2      225.02      214.46     26.73 o 
  15   5   2      290.31      265.07     36.23 o 
  17   5   2       26.59       23.36     15.34 o 
  19   5   2      128.92      157.44     26.22 o 
  21   5   2       57.37       53.84     27.16 o 
  23   5   2      145.24      111.85     25.88 o 
 -20   6   2        9.28        2.45     25.81 o 
 -18   6   2      131.10      151.68     39.70 o 
 -16   6   2       72.22       63.62     31.57 o 
 -14   6   2       90.23       98.45     29.84 o 
 -12   6   2      167.79      103.57     31.64 o 
 -10   6   2      251.86      235.47     93.47 o 
  -8   6   2      161.55      143.67     50.14 o 
  -6   6   2      334.86      352.94     77.16 o 
  -4   6   2      589.16      535.44     97.52 o 
  -2   6   2      414.65      410.65     86.31 o 
   0   6   2       22.55       23.46     12.95 o 
   2   6   2       27.04        2.21     22.18 o 
   4   6   2      747.37      757.21     50.29 o 
   6   6   2       33.94       23.39     19.17 o 
   8   6   2      187.57      158.71     23.82 o 
  10   6   2      200.81      204.37     26.72 o 
  12   6   2       47.54       46.31     18.09 o 
  14   6   2        1.08       10.32     14.86 o 
  16   6   2      133.16      104.43     23.79 o 
  18   6   2       19.71       20.95     17.65 o 
  20   6   2       20.38       11.00     24.27 o 
 -15   7   2       67.26       83.46     38.16 o 
 -13   7   2       51.02       49.11     30.83 o 
 -11   7   2       35.32       41.13     26.55 o 
  -9   7   2        5.28        0.62     23.50 o 
  -7   7   2      300.33      300.48     72.13 o 
  -5   7   2      207.40      207.11     57.92 o 
  -3   7   2       59.93       76.06     18.36 o 
  -1   7   2       41.50       38.00     16.12 o 
   1   7   2       38.04       38.84     16.11 o 
   3   7   2       71.98       65.61     18.55 o 
   5   7   2      692.58      690.31     75.61 o 
   7   7   2       98.25      103.11     35.72 o 
   9   7   2       28.10       38.91     27.71 o 
  11   7   2      157.29      154.97     43.60 o 
  13   7   2      263.57      319.50     57.98 o 
  15   7   2       50.28       92.58     36.01 o 
  -6   8   2       12.72        2.61     43.25 o 
  -4   8   2        0.61        5.86     43.87 o 
  -2   8   2       12.75       -2.66     38.89 o 
   0   8   2       27.43       48.94     55.65 o 
   2   8   2       10.12       -3.81     26.17 o 
   4   8   2        8.72        5.28     26.08 o 
   6   8   2        1.20       27.42     28.95 o 
 -27   1   3      175.55       99.18    110.92 o 
 -25   1   3       54.52        3.18     89.50 o 
 -23   1   3      389.44      181.55    101.91 o 
 -21   1   3      477.65      433.33     47.65 o 
 -19   1   3     1106.30     1091.26     61.35 o 
 -17   1   3      155.80      129.00     24.98 o 
 -15   1   3     2517.84     2387.64     85.66 o 
 -13   1   3     2331.40     2551.03     84.51 o 
 -11   1   3     1990.88     2134.59     76.12 o 
  -9   1   3     2771.91     2812.52     87.06 o 
  -7   1   3     8824.26     8556.49    147.96 o 
  -5   1   3     7447.24     7366.02    127.72 o 
  -3   1   3     1022.63     1008.24     20.91 o 
  -1   1   3    97541.73    96851.48   2481.06 o 
   1   1   3    14441.49    13259.72    323.99 o 
   3   1   3      283.11      282.68     21.21 o 
   5   1   3      594.73      610.19     32.90 o 
   7   1   3     9388.79     8988.49    447.16 o 
   9   1   3     4908.77     4511.73     97.10 o 
  11   1   3     3728.16     4147.76    134.75 o 
  13   1   3     1658.67     1585.96     49.89 o 
  15   1   3     2510.73     2442.34     68.07 o 
  17   1   3       27.40       55.20     15.50 o 
  19   1   3     1418.19     1454.90     55.18 o 
  21   1   3      926.28      982.69     39.04 o 
  23   1   3      223.69      256.36     25.22 o 
  25   1   3       16.69        8.65     12.05 o 
  27   1   3      121.54      122.92     27.17 o 
 -26   2   3      168.36      191.90    102.23 o 
 -24   2   3      281.74      365.95     49.57 o 
 -22   2   3      255.01      257.98     39.89 o 
 -20   2   3      972.47      935.50     59.47 o 
 -18   2   3      451.24      505.28     60.55 o 
 -16   2   3     1021.33      942.97     55.47 o 
 -14   2   3      251.38      244.05     91.45 o 
 -12   2   3     2522.63     2904.81    265.71 o 
 -10   2   3     4851.31     4717.22    131.60 o 
  -8   2   3     1246.65     1217.54     49.47 o 
  -6   2   3      618.07      604.95     19.02 o 
  -4   2   3     1514.53     1644.23     49.75 o 
  -2   2   3     1823.63     1935.49     57.07 o 
   0   2   3     3003.45     3134.76     61.87 o 
   2   2   3     4274.16     4230.85     84.69 o 
   4   2   3       21.27       30.13      8.27 o 
   6   2   3      705.02      702.66     40.42 o 
   8   2   3       14.24        7.00      7.77 o 
  10   2   3     1406.58     1514.62     46.24 o 
  12   2   3      106.77      103.65     18.23 o 
  14   2   3      482.63      440.45     48.83 o 
  16   2   3      524.55      571.99     32.71 o 
  18   2   3       10.82       23.69     14.14 o 
  20   2   3      237.46      296.69     31.38 o 
  22   2   3       20.94       21.61     29.53 o 
  24   2   3      209.10      240.40     25.90 o 
  26   2   3       42.58       28.16     15.14 o 
  28   2   3       17.22       31.72     17.56 o 
 -25   3   3      292.44      336.55     56.20 o 
 -23   3   3        8.10        7.36     24.33 o 
 -21   3   3       88.01      130.29     32.32 o 
 -19   3   3      777.87      823.02     54.73 o 
 -17   3   3      953.18      868.39     71.89 o 
 -15   3   3      665.17      668.05     46.60 o 
 -13   3   3      606.70      564.80     40.48 o 
 -11   3   3     1580.13     1547.33     65.35 o 
  -9   3   3      213.80      222.49     27.98 o 
  -7   3   3      944.47      966.58     28.30 o 
  -5   3   3     1196.51     1184.73     40.65 o 
  -3   3   3     2121.09     2151.72     55.01 o 
  -1   3   3     4402.25     5007.18    142.93 o 
   1   3   3     1056.04     1147.98     31.94 o 
   3   3   3     1736.08     1821.70     42.71 o 
   5   3   3     1585.45     1638.35     40.78 o 
   7   3   3       56.58       32.75     15.05 o 
   9   3   3      165.76      152.96     17.77 o 
  11   3   3      613.29      606.91     30.65 o 
  13   3   3     1095.25     1003.06     41.51 o 
  15   3   3      118.30      107.68     26.07 o 
  17   3   3      174.43      190.57     27.36 o 
  19   3   3      575.38      481.13     46.93 o 
  21   3   3       72.05       59.18     18.52 o 
  23   3   3       14.03       12.78     14.83 o 
  25   3   3      153.25      149.31     22.93 o 
  27   3   3       71.63       62.12     18.86 o 
 -26   4   3       64.73       15.90     32.28 o 
 -24   4   3      206.75      137.96     41.05 o 
 -22   4   3      136.69      125.60     38.90 o 
 -20   4   3      284.46      231.67     39.29 o 
 -18   4   3       77.01       56.15     23.79 o 
 -16   4   3      753.05      795.33     54.66 o 
 -14   4   3       66.39       71.09     24.41 o 
 -12   4   3      106.89       88.24     23.78 o 
 -10   4   3     1958.33     1927.31     91.15 o 
  -8   4   3       63.51       64.48     13.09 o 
  -6   4   3      900.94      955.37     47.57 o 
  -4   4   3     4395.90     4516.33    189.99 o 
  -2   4   3      621.19      636.02     29.34 o 
   0   4   3      659.65      696.06     25.64 o 
   2   4   3      238.12      276.51     17.21 o 
   4   4   3     2895.60     3131.42     68.07 o 
   6   4   3      558.43      589.42     25.67 o 
   8   4   3        5.52       -2.41     13.15 o 
  10   4   3     2173.68     2215.93     65.50 o 
  12   4   3     1074.86     1142.24     46.33 o 
  14   4   3      610.24      552.61     33.94 o 
  16   4   3      721.50      661.83     37.96 o 
  18   4   3      150.01      146.87     23.11 o 
  20   4   3      138.57      142.91     24.18 o 
  22   4   3        5.49       34.28     17.19 o 
  24   4   3      253.72      202.75     42.27 o 
 -23   5   3        7.99        1.14     26.85 o 
 -21   5   3       32.55       22.66     29.21 o 
 -19   5   3      160.00      140.72     38.58 o 
 -17   5   3      122.98      118.51     31.88 o 
 -15   5   3      385.51      442.65     70.28 o 
 -13   5   3      452.52      385.47     92.54 o 
 -11   5   3      268.02      240.62     37.46 o 
  -9   5   3      883.67      944.19    181.14 o 
  -7   5   3      676.43      628.35     71.32 o 
  -5   5   3     1011.35     1014.95     39.11 o 
  -3   5   3      115.14       75.69     29.77 o 
  -1   5   3      164.60      189.19     53.36 o 
   1   5   3      212.32      217.35     18.18 o 
   3   5   3      133.10      149.39     16.26 o 
   5   5   3        9.03        8.75      9.96 o 
   7   5   3      994.43      968.25     47.49 o 
   9   5   3      621.41      685.53     36.18 o 
  11   5   3      675.60      713.17     52.12 o 
  13   5   3      165.55      167.44     24.13 o 
  15   5   3      216.58      216.77     28.06 o 
  17   5   3      113.91      105.30     22.45 o 
  19   5   3       16.68       -1.47     13.89 o 
  21   5   3       54.46       26.28     17.14 o 
 -20   6   3       90.62      110.09     36.87 o 
 -18   6   3      128.41      105.50     39.92 o 
 -16   6   3      198.97      239.69     45.40 o 
 -14   6   3      298.45      257.45     54.35 o 
 -12   6   3      111.27       88.77     29.84 o 
 -10   6   3       27.81       -9.34     17.74 o 
  -8   6   3       17.80       -2.61     17.65 o 
  -6   6   3       53.24       35.63     22.33 o 
  -4   6   3      280.55      245.23     72.41 o 
  -2   6   3      378.21      351.92     55.87 o 
   0   6   3     1021.35      993.10     42.05 o 
   2   6   3      838.27      987.22     90.79 o 
   4   6   3      516.11      531.59    130.17 o 
   6   6   3      654.92      648.36     57.49 o 
   8   6   3        6.45       24.91     22.61 o 
  10   6   3        4.98       -0.81     19.32 o 
  12   6   3      103.56       77.29     32.14 o 
  14   6   3       14.21       63.86     31.89 o 
  16   6   3       54.04       73.60     31.71 o 
  18   6   3      172.70      199.27     46.61 o 
 -15   7   3       26.10      -12.64     26.24 o 
 -13   7   3       15.02       35.31     27.67 o 
 -11   7   3       30.88       26.06     26.36 o 
  -9   7   3       60.86       39.19     30.86 o 
  -7   7   3      131.89      118.90     57.73 o 
  -5   7   3      199.04      211.23     64.32 o 
  -3   7   3      161.32      159.93     41.04 o 
  -1   7   3       36.04       26.06     15.85 o 
   1   7   3        0.52       -1.43     14.11 o 
   3   7   3       32.40       10.31     22.61 o 
   5   7   3      120.62       48.70     91.03 o 
   7   7   3       34.02        6.45     24.74 o 
   9   7   3       23.51        9.62     25.24 o 
  11   7   3        9.02       26.38     27.77 o 
  13   7   3       50.60       39.09     32.37 o 
  -6   8   3      161.32      135.43     62.77 o 
  -4   8   3       30.99       28.81     47.95 o 
  -2   8   3      220.88      -56.98    114.31 o 
   0   8   3       70.82       64.08     32.22 o 
   2   8   3       43.07       -8.38     23.81 o 
   4   8   3       33.35        7.46     49.02 o 
 -30   0   4      401.04      158.63    149.90 o 
 -18   0   4     1086.94     1081.90     63.70 o 
 -16   0   4      926.41     1018.03     56.03 o 
 -14   0   4     6110.72     5567.37    169.76 o 
 -12   0   4     3963.88     3688.66    118.20 o 
 -10   0   4     1488.95     1469.66     60.39 o 
  -8   0   4     1653.10     1592.35     58.64 o 
  -6   0   4     5361.83     5083.00    141.27 o 
  -4   0   4    16582.29    15169.09    380.80 o 
  -2   0   4    81263.11    69881.25   3632.37 o 
   0   0   4   120001.49   107282.33   5478.31 o 
   2   0   4     5110.23     5360.89    278.67 o 
   4   0   4      701.56      688.12     30.18 o 
   6   0   4     3034.30     3159.61     99.78 o 
  10   0   4     5734.67     5768.36    168.71 o 
  12   0   4       89.84       57.95     17.31 o 
  14   0   4     1019.94      979.35     52.59 o 
  16   0   4     1141.65     1073.48     58.64 o 
  18   0   4     2229.92     2312.53     70.09 o 
  20   0   4     1295.45     1340.95     71.85 o 
  22   0   4      205.30      156.93     24.33 o 
  24   0   4       92.63       65.74     42.67 o 
  26   0   4      293.91      385.97     60.11 o 
  28   0   4        4.95      -19.97     21.95 o 
 -29   1   4       30.22       17.79    116.84 o 
 -27   1   4       53.96        2.49    104.79 o 
 -25   1   4        5.91      -80.56     80.56 o 
 -23   1   4       33.52       13.86     20.43 o 
 -21   1   4      361.29      369.73     56.86 o 
 -19   1   4      518.10      477.12     47.50 o 
 -17   1   4      441.45      448.53     39.65 o 
 -15   1   4       36.50       45.68     37.25 o 
 -13   1   4     2164.41     2156.46     88.93 o 
 -11   1   4     2094.43     2162.33     79.11 o 
  -9   1   4     1075.01     1103.78     32.37 o 
  -7   1   4      682.80      630.20     41.61 o 
  -5   1   4     1346.56     1226.09     51.39 o 
  -3   1   4     4162.59     4256.44     87.80 o 
  -1   1   4    20240.64    20432.64    444.78 o 
   1   1   4     3825.07     3542.81    105.70 o 
   3   1   4     2413.09     2400.09     71.55 o 
   5   1   4      539.55      493.02     32.01 o 
   7   1   4     3593.91     3375.53    109.20 o 
   9   1   4     3886.20     3687.73    123.03 o 
  11   1   4      775.56      723.88     31.48 o 
  13   1   4      491.63      425.95    106.67 o 
  15   1   4      292.88      280.02     26.56 o 
  17   1   4     1051.58     1006.39     44.77 o 
  19   1   4      509.61      495.62     33.61 o 
  21   1   4       32.65       23.23     12.75 o 
  23   1   4      170.91      178.50     22.18 o 
  25   1   4       90.13       98.83     18.76 o 
  27   1   4      117.98      144.46     23.54 o 
 -28   2   4       92.50       83.22     92.82 o 
 -26   2   4      149.27      222.55    112.49 o 
 -24   2   4       21.30       18.07     25.25 o 
 -22   2   4      282.18      262.18     44.05 o 
 -20   2   4      476.54      523.63    144.22 o 
 -18   2   4       43.13       41.64     22.05 o 
 -16   2   4      243.94      271.64     65.30 o 
 -14   2   4      292.67      309.91     78.51 o 
 -12   2   4      305.11      378.14     50.81 o 
 -10   2   4      344.24      322.04     87.88 o 
  -8   2   4     1510.75     1473.79     60.06 o 
  -6   2   4      114.76      100.37     10.29 o 
  -4   2   4     1989.07     1996.04     50.42 o 
  -2   2   4     1549.05     1595.69    168.53 o 
   0   2   4     1363.53     1203.74    405.13 o 
   2   2   4      132.58      109.34     28.72 o 
   4   2   4     1393.47     1247.01    525.30 o 
   6   2   4      376.74      418.66     20.94 o 
   8   2   4     3673.41     3711.88     84.13 o 
  10   2   4      341.80      348.68     23.46 o 
  12   2   4      740.51      702.35     33.29 o 
  14   2   4      616.53      571.05     44.58 o 
  16   2   4      749.96      775.23     54.04 o 
  18   2   4      210.19      201.42     25.57 o 
  20   2   4       40.75       22.39     13.92 o 
  22   2   4      278.03      300.50     33.36 o 
  24   2   4       32.99       44.74     16.54 o 
  26   2   4       76.20       80.97     19.62 o 
 -27   3   4        2.09       -3.52     27.29 o 
 -25   3   4       74.93       87.30     29.89 o 
 -23   3   4      113.71      120.22     33.43 o 
 -21   3   4      160.11      151.92     31.50 o 
 -19   3   4       46.97       30.15     20.78 o 
 -17   3   4      219.57      197.74     34.94 o 
 -15   3   4      256.98      295.09     37.40 o 
 -13   3   4       63.65       88.08     24.91 o 
 -11   3   4     1555.27     1567.95     72.12 o 
  -9   3   4     1517.86     1537.11     66.65 o 
  -7   3   4      195.28      215.59     14.84 o 
  -5   3   4     1969.40     2004.32     49.93 o 
  -3   3   4      825.45      840.61     30.07 o 
  -1   3   4     1962.41     1992.27    257.03 o 
   1   3   4      513.80      558.31     19.60 o 
   3   3   4     1819.99     1957.70     49.35 o 
   5   3   4     2248.97     2378.44     51.99 o 
   7   3   4      522.34      538.83     20.85 o 
   9   3   4     2557.51     2576.50    104.25 o 
  11   3   4     1236.74     1254.41     82.24 o 
  13   3   4     1308.83     1321.62     61.47 o 
  15   3   4      276.90      285.86     28.69 o 
  17   3   4      714.28      795.37     57.86 o 
  19   3   4      468.02      533.31     71.51 o 
  21   3   4       59.42       27.80     23.16 o 
  23   3   4      141.55      130.98     25.25 o 
  25   3   4      299.44      338.91     38.34 o 
 -26   4   4       87.32      105.23     39.20 o 
 -24   4   4      293.95      284.01     52.95 o 
 -22   4   4       93.53       91.77     31.61 o 
 -20   4   4       38.67        2.70     22.86 o 
 -18   4   4       91.73       84.72     28.76 o 
 -16   4   4     1125.62     1012.85     61.78 o 
 -14   4   4      100.19      106.56     28.06 o 
 -12   4   4      144.24      138.44     28.55 o 
 -10   4   4     2669.61     2573.89     96.66 o 
  -8   4   4       52.54       54.09     11.87 o 
  -6   4   4     1398.08     1472.76     43.50 o 
  -4   4   4     1752.92     1842.46     60.58 o 
  -2   4   4      233.77      219.66     66.56 o 
   0   4   4      572.13      572.38     40.51 o 
   2   4   4      368.25      386.97     19.61 o 
   4   4   4      117.33      126.56     19.08 o 
   6   4   4     1554.54     1567.11     54.21 o 
   8   4   4      421.40      481.72     28.63 o 
  10   4   4      773.74      746.22     35.42 o 
  12   4   4      634.68      639.25     68.83 o 
  14   4   4      643.36      613.86     73.26 o 
  16   4   4      126.41      124.00     21.17 o 
  18   4   4       91.60       70.59     33.94 o 
  20   4   4      255.44      211.45     27.86 o 
  22   4   4        3.44       15.86     15.74 o 
  24   4   4       32.13       10.68     14.62 o 
 -23   5   4       67.15       59.58     33.75 o 
 -21   5   4       49.32       64.48     34.73 o 
 -19   5   4       40.30       35.36     28.76 o 
 -17   5   4      161.98      215.92     44.99 o 
 -15   5   4      776.36      869.64    257.28 o 
 -13   5   4      380.44      434.84     58.82 o 
 -11   5   4      171.33      166.23     47.46 o 
  -9   5   4      527.45      532.13    102.05 o 
  -7   5   4      717.61      770.56     35.33 o 
  -5   5   4      357.29      370.54     87.67 o 
  -3   5   4      557.67      559.17     43.71 o 
  -1   5   4      444.22      478.06     30.68 o 
   1   5   4      315.25      345.30     90.97 o 
   3   5   4      212.21      154.01     48.55 o 
   5   5   4      132.01       80.35     86.94 o 
   7   5   4       41.89       56.50     27.41 o 
   9   5   4      416.06      466.02     32.44 o 
  11   5   4      183.70      193.94     24.53 o 
  13   5   4      373.04      336.93     66.12 o 
  15   5   4      179.27      220.44     46.00 o 
  17   5   4      104.88      109.97     21.65 o 
  19   5   4      107.77      101.29     22.91 o 
  21   5   4       44.83       53.78     20.68 o 
 -20   6   4       28.35        4.07     31.58 o 
 -18   6   4        0.92       -5.88     28.17 o 
 -16   6   4      114.08      105.08     37.16 o 
 -14   6   4       13.42       15.00     25.82 o 
 -12   6   4      142.35      140.45     41.91 o 
 -10   6   4       75.52       55.69     26.99 o 
  -8   6   4       57.56       27.67     23.21 o 
  -6   6   4      218.60      174.58     35.06 o 
  -4   6   4      100.89      106.55     38.84 o 
  -2   6   4      146.99      135.29     51.46 o 
   0   6   4      262.42      274.25     34.43 o 
   2   6   4      247.58      221.74     70.64 o 
   4   6   4       77.67       44.37     25.15 o 
   6   6   4      242.69      171.49    111.94 o 
   8   6   4       61.09       57.96     69.93 o 
  10   6   4       64.49       79.17     31.68 o 
  12   6   4       19.03       13.14     22.74 o 
  14   6   4       47.77       30.91     27.42 o 
  16   6   4       38.97       77.27     32.14 o 
  18   6   4       69.64       70.50     34.02 o 
 -15   7   4      118.70      171.60     45.97 o 
 -13   7   4       91.37       37.75     31.00 o 
 -11   7   4       39.01       13.64     39.55 o 
  -9   7   4        5.17      -10.70     21.61 o 
  -7   7   4      263.11      243.09    122.97 o 
  -5   7   4       98.86       57.60     24.36 o 
  -3   7   4       17.11        7.86     20.08 o 
  -1   7   4      117.01       94.47     20.93 o 
   1   7   4      156.55      112.25     47.55 o 
   3   7   4      157.32      142.24     75.06 o 
   5   7   4       78.95       40.68     40.46 o 
   7   7   4       10.76        3.20     23.75 o 
   9   7   4       34.78       75.92     32.56 o 
  11   7   4       36.22       53.57     28.93 o 
  13   7   4      116.68      194.02     48.83 o 
  -4   8   4       10.25       20.59    126.20 o 
  -2   8   4       10.61       42.40     29.11 o 
   0   8   4       44.70       44.61     31.74 o 
   2   8   4      105.85       25.71    126.10 o 
 -29   1   5       67.58       -4.20    111.16 o 
 -27   1   5      331.25      364.77    149.38 o 
 -25   1   5      190.52      203.06    121.34 o 
 -23   1   5      111.64       99.59     37.21 o 
 -21   1   5     1337.09     1560.50    246.52 o 
 -19   1   5     2488.22     2421.40     94.72 o 
 -17   1   5      626.77      559.02     44.04 o 
 -15   1   5       43.63       38.78     11.41 o 
 -13   1   5     3207.65     3246.39     96.65 o 
 -11   1   5     1720.15     1856.33     96.07 o 
  -9   1   5     2784.50     2853.07     82.01 o 
  -7   1   5      559.68      485.46     24.86 o 
  -5   1   5      233.09      238.00     82.92 o 
  -3   1   5     1098.79     1069.75     34.45 o 
  -1   1   5     1009.28      892.04     40.54 o 
   1   1   5      280.47      252.12     25.19 o 
   3   1   5      136.67      164.26     24.77 o 
   5   1   5      645.77      610.92     38.38 o 
   7   1   5     3536.76     3386.37    112.97 o 
   9   1   5      899.77      875.45     50.01 o 
  11   1   5      435.73      506.73     40.40 o 
  13   1   5      764.53      746.00     67.90 o 
  15   1   5      919.49      921.49     41.18 o 
  17   1   5      367.14      383.74     33.50 o 
  19   1   5     1108.36     1198.44     52.83 o 
  21   1   5        0.49       -0.60     13.57 o 
  23   1   5       88.29       97.56     18.71 o 
  25   1   5        1.04       14.16     14.64 o 
  27   1   5      171.17      177.43     26.59 o 
 -28   2   5       25.58       44.97     88.54 o 
 -26   2   5      150.95      123.96    119.08 o 
 -24   2   5      163.23      176.72     37.13 o 
 -22   2   5        4.33       -2.57     19.80 o 
 -20   2   5     1459.67     1543.27     83.44 o 
 -18   2   5      831.40      807.82     70.18 o 
 -16   2   5      735.19      677.30     54.88 o 
 -14   2   5      280.14      329.22     51.94 o 
 -12   2   5      457.31      466.03     36.82 o 
 -10   2   5     4266.68     4318.80    127.15 o 
  -8   2   5     3416.05     3394.04    162.05 o 
  -6   2   5     2162.64     2162.72     54.79 o 
  -4   2   5     2551.25     2401.70     86.97 o 
  -2   2   5     3937.39     3873.55    522.64 o 
   0   2   5     1938.06     2013.10     72.75 o 
   2   2   5     4015.09     3900.65    182.44 o 
   4   2   5     1716.46     1658.16     43.63 o 
   6   2   5     1223.72     1155.91     36.59 o 
   8   2   5      676.23      655.91     28.72 o 
  10   2   5     1311.42     1310.83     44.76 o 
  12   2   5       94.69      106.86     17.26 o 
  14   2   5      918.94      910.50     41.25 o 
  16   2   5      681.66      651.18     36.44 o 
  18   2   5      197.05      251.03     40.74 o 
  20   2   5       62.51       73.92     20.33 o 
  22   2   5      146.18      193.86     28.64 o 
  24   2   5       18.16       34.89     19.28 o 
  26   2   5       28.22       33.18     16.56 o 
 -27   3   5        9.86       14.85     27.70 o 
 -25   3   5       16.92        1.86     45.31 o 
 -23   3   5      226.33      291.63     43.78 o 
 -21   3   5      234.92      255.53     50.05 o 
 -19   3   5      228.22      189.90     53.66 o 
 -17   3   5       12.40       25.31     46.89 o 
 -15   3   5      705.04      651.08     47.54 o 
 -13   3   5     1108.28     1071.06     81.74 o 
 -11   3   5      511.67      543.53     75.69 o 
  -9   3   5      539.95      485.45     23.80 o 
  -7   3   5      619.26      648.59     24.81 o 
  -5   3   5     1096.88     1087.98     35.38 o 
  -3   3   5     1000.07     1092.04     49.49 o 
  -1   3   5     1004.87      987.95    202.67 o 
   1   3   5     2421.81     2356.47     51.56 o 
   3   3   5     1168.64     1256.82     61.12 o 
   5   3   5      303.19      331.45     16.84 o 
   7   3   5      787.18      768.87    383.84 o 
   9   3   5     1366.72     1366.42     86.09 o 
  11   3   5       30.16       28.31     12.64 o 
  13   3   5      662.15      613.40     33.78 o 
  15   3   5       52.83       56.18     15.69 o 
  17   3   5      455.40      427.63     36.56 o 
  19   3   5      247.21      260.00     30.70 o 
  21   3   5      158.02      120.83     23.56 o 
  23   3   5       61.57       47.14     18.88 o 
  25   3   5       39.59       25.10     19.26 o 
 -24   4   5      284.73      262.39     49.50 o 
 -22   4   5      127.50      133.69     51.18 o 
 -20   4   5       80.52       62.39     27.69 o 
 -18   4   5        7.80       30.25     36.59 o 
 -16   4   5      159.51      151.68     32.12 o 
 -14   4   5      288.93      247.06     37.36 o 
 -12   4   5      267.78      223.11     35.37 o 
 -10   4   5      501.06      410.61     43.30 o 
  -8   4   5     1244.91     1120.99     48.95 o 
  -6   4   5      183.57      175.28     20.64 o 
  -4   4   5      885.96      989.49     44.01 o 
  -2   4   5      124.02       90.42     57.24 o 
   0   4   5        5.35       -0.31     13.77 o 
   2   4   5      143.45      163.74     13.89 o 
   4   4   5      504.48      495.16     25.96 o 
   6   4   5      187.42      205.74     20.07 o 
   8   4   5      700.92      636.48     51.45 o 
  10   4   5      949.05      955.41     40.84 o 
  12   4   5      143.44      188.36     23.29 o 
  14   4   5       19.39       23.51     24.31 o 
  16   4   5       95.63       73.47     18.31 o 
  18   4   5      144.90      138.78     23.18 o 
  20   4   5       47.63       62.76     20.43 o 
  22   4   5       27.60       16.96     16.16 o 
 -23   5   5       77.00      115.40     40.57 o 
 -21   5   5       12.51        5.46     24.78 o 
 -19   5   5      190.78      189.61     41.02 o 
 -17   5   5      191.16      131.47     34.75 o 
 -15   5   5      164.27      142.60     35.45 o 
 -13   5   5      244.99      207.15     65.71 o 
 -11   5   5      249.76      251.01     59.64 o 
  -9   5   5      901.14      823.79    209.92 o 
  -7   5   5      770.98      646.27     62.57 o 
  -5   5   5     1128.58     1097.58     89.68 o 
  -3   5   5      831.22      814.17     38.88 o 
  -1   5   5      300.64      298.45    171.65 o 
   1   5   5       69.93       46.91     40.09 o 
   3   5   5       46.95       32.00     27.75 o 
   5   5   5      237.36      128.22    104.88 o 
   7   5   5      306.58      354.60     49.58 o 
   9   5   5      304.31      252.02    175.60 o 
  11   5   5      291.69      203.71     41.57 o 
  13   5   5       32.83       40.13     25.98 o 
  15   5   5       14.38       23.70     23.66 o 
  17   5   5      100.87       81.96     20.44 o 
  19   5   5       18.72        3.22     14.28 o 
  21   5   5       22.65       38.64     28.85 o 
 -18   6   5       86.35      108.35     41.31 o 
 -16   6   5      264.35      278.67    123.35 o 
 -14   6   5      208.74      148.16     36.71 o 
 -12   6   5      183.49      128.45     51.73 o 
 -10   6   5      447.13      302.43    160.95 o 
  -8   6   5       23.54       13.58     22.61 o 
  -6   6   5      590.18      739.24     60.12 o 
  -4   6   5      218.65      210.20     67.36 o 
  -2   6   5       27.01       40.36     31.42 o 
   0   6   5      387.72      376.63     69.13 o 
   2   6   5       55.97       46.73     57.25 o 
   4   6   5      932.11      847.05     63.12 o 
   6   6   5      731.56      624.32     57.74 o 
   8   6   5      128.16      101.00     72.58 o 
  10   6   5        6.28       -8.74     36.77 o 
  12   6   5      289.57      372.62     59.02 o 
  14   6   5      103.92      146.21     39.96 o 
  16   6   5       18.23       18.14     26.21 o 
 -13   7   5       29.76       33.52     31.57 o 
 -11   7   5      120.10      103.09     36.59 o 
  -9   7   5        1.65        7.20     21.30 o 
  -7   7   5       12.21       11.30     25.40 o 
  -5   7   5       75.30       37.97     25.97 o 
  -3   7   5       56.76       17.87     22.61 o 
  -1   7   5       37.11       20.82     17.90 o 
   1   7   5        9.09       10.52     16.98 o 
   3   7   5      159.49       67.34    100.15 o 
   5   7   5       10.70        5.89     42.71 o 
   7   7   5       55.83       34.05     72.00 o 
   9   7   5       99.35      147.40     40.76 o 
  11   7   5       31.61       45.50     32.10 o 
 -28   0   6       39.26      -96.90    109.02 o 
 -26   0   6        4.34      -62.28    102.89 o 
 -22   0   6      401.41      332.17     46.52 o 
 -20   0   6     1434.42     1435.72     76.34 o 
 -18   0   6       75.66       76.70     22.66 o 
 -16   0   6     1499.60     1583.37     73.40 o 
 -14   0   6     1480.12     1538.91     69.42 o 
 -12   0   6      590.66      582.21     39.16 o 
 -10   0   6      977.40      990.08     48.77 o 
  -8   0   6     1482.82     1426.23    192.52 o 
  -6   0   6     1593.76     1401.99    202.90 o 
  -4   0   6     5540.07     5818.61    156.23 o 
  -2   0   6      790.15      690.71     87.67 o 
   0   0   6    12922.32    12521.62    630.06 o 
   2   0   6      305.36      294.52     55.25 o 
   4   0   6     2776.90     3072.24    177.84 o 
   6   0   6     4889.59     3665.56    243.15 o 
   8   0   6     4474.81     4372.85    140.09 o 
  10   0   6     2542.66     2456.40     97.26 o 
  14   0   6      328.79      372.02     43.64 o 
  16   0   6     1412.25     1377.46     74.54 o 
  18   0   6       62.22       59.92     25.03 o 
  20   0   6     1937.52     2014.47     72.02 o 
  22   0   6       92.14      118.79     24.93 o 
  24   0   6      226.14      299.74     53.33 o 
  26   0   6      113.18       85.78     35.63 o 
 -29   1   6      135.19      139.12    130.20 o 
 -27   1   6        5.22      -74.91     95.39 o 
 -25   1   6      159.04       77.53     60.13 o 
 -23   1   6      407.15      401.01    133.99 o 
 -21   1   6     1282.70     1215.01    175.69 o 
 -19   1   6      500.11      455.48    130.21 o 
 -17   1   6      314.68      267.48     42.71 o 
 -15   1   6      946.80      893.86     36.03 o 
 -13   1   6     1659.21     1658.35     48.33 o 
 -11   1   6     1149.59     1215.60     37.68 o 
  -9   1   6     3419.01     3407.61     96.23 o 
  -7   1   6      936.48      912.16     28.51 o 
  -5   1   6      796.32      759.73     25.87 o 
  -3   1   6     1720.91     1721.14     60.14 o 
  -1   1   6     7037.73     5539.23   1456.76 o 
   1   1   6      177.09      159.61     20.71 o 
   3   1   6      382.94      372.48     24.53 o 
   5   1   6      100.29      108.21     25.13 o 
   7   1   6      192.27      184.29     66.78 o 
   9   1   6     2732.40     2789.96    105.08 o 
  11   1   6      862.08      859.26     54.45 o 
  13   1   6      338.14      310.48     40.81 o 
  15   1   6      527.37      627.21     51.29 o 
  17   1   6      322.05      360.25     34.35 o 
  19   1   6      110.34       94.42     20.33 o 
  21   1   6       15.11       18.29     16.65 o 
  23   1   6       31.72       36.27     15.73 o 
  25   1   6       41.27       31.32     16.71 o 
 -28   2   6      136.59      147.97     42.12 o 
 -26   2   6      143.37      206.43     42.28 o 
 -24   2   6      144.18      156.72     37.11 o 
 -22   2   6       22.28       43.30     24.55 o 
 -20   2   6     1297.66     1340.20    140.56 o 
 -18   2   6      172.28      214.45     35.35 o 
 -16   2   6       75.51       96.14     24.74 o 
 -14   2   6       31.30       25.71     16.58 o 
 -12   2   6     1359.86     1387.50     64.02 o 
 -10   2   6     1202.56     1216.53     70.05 o 
  -8   2   6     2063.95     2183.16    145.01 o 
  -6   2   6     1554.09     1455.56     56.19 o 
  -4   2   6     2312.29     2201.58     70.24 o 
  -2   2   6     5471.45     5386.16    145.28 o 
   0   2   6     4269.22     3526.19   1435.39 o 
   2   2   6     1442.85     1452.73     58.48 o 
   4   2   6     1000.96      960.27     32.35 o 
   6   2   6       34.24       27.83     12.52 o 
   8   2   6     1493.93     1593.40     49.34 o 
  10   2   6      299.56      288.68     33.77 o 
  12   2   6       32.00        9.39     13.40 o 
  14   2   6     1529.85     1611.78     58.06 o 
  16   2   6      346.71      348.16     58.34 o 
  18   2   6      509.78      542.96     40.71 o 
  20   2   6      205.83      148.81     57.07 o 
  22   2   6      211.05      257.48     32.84 o 
  24   2   6        9.56       -0.07     16.81 o 
 -27   3   6        0.89        7.56     27.48 o 
 -25   3   6       30.27       41.55     27.10 o 
 -23   3   6      491.50      533.37     58.11 o 
 -21   3   6       54.65       70.64     26.91 o 
 -19   3   6        4.51       -7.08     19.66 o 
 -17   3   6      651.77      712.11     63.93 o 
 -15   3   6      438.14      373.90     44.16 o 
 -13   3   6      248.84      241.69     48.59 o 
 -11   3   6     1429.36     1455.72     68.33 o 
  -9   3   6      192.18      211.13     30.29 o 
  -7   3   6      227.48      232.53     18.76 o 
  -5   3   6      529.39      589.66     31.78 o 
  -3   3   6      925.64      886.39     93.07 o 
  -1   3   6      191.81      160.61     73.46 o 
   1   3   6     1252.74     1291.71     62.61 o 
   3   3   6      972.30     1028.59     57.04 o 
   5   3   6     1286.99     1190.65     64.32 o 
   7   3   6      124.40      109.12     45.76 o 
   9   3   6     1397.94     1395.91     47.62 o 
  11   3   6      169.95      124.26     48.20 o 
  13   3   6      975.57     1008.28     43.82 o 
  15   3   6      151.48      146.99     22.74 o 
  17   3   6      186.90      176.71     25.76 o 
  19   3   6      153.47      153.80     25.17 o 
  21   3   6       38.12       43.55     19.21 o 
  23   3   6       77.22       30.58     42.25 o 
 -24   4   6       37.69       34.86     30.22 o 
 -22   4   6       23.85       -4.67     23.43 o 
 -20   4   6       87.93       92.29     32.44 o 
 -18   4   6      716.30      751.30     95.38 o 
 -16   4   6      244.08      289.43     59.39 o 
 -14   4   6       20.32       -8.16     18.91 o 
 -12   4   6      180.08      145.01     30.20 o 
 -10   4   6     1157.14     1160.58     77.93 o 
  -8   4   6      321.64      319.18     22.61 o 
  -6   4   6      847.12      816.58     34.16 o 
  -4   4   6      695.02      719.71     33.22 o 
  -2   4   6      546.68      482.57     38.82 o 
   0   4   6      110.26       49.95     23.04 o 
   2   4   6      157.20      136.80     66.87 o 
   4   4   6      136.36      118.26    100.38 o 
   6   4   6      326.29      199.40    143.99 o 
   8   4   6       75.97       60.04     38.28 o 
  10   4   6      959.26      942.61     66.76 o 
  12   4   6       15.86       -3.45     25.89 o 
  14   4   6       72.59       57.12     16.56 o 
  16   4   6      111.69      111.28     21.20 o 
  18   4   6        7.05       -8.88     11.72 o 
  20   4   6       72.45       51.76     19.62 o 
  22   4   6       45.30       64.57     21.28 o 
 -21   5   6      101.14      130.97     39.11 o 
 -19   5   6       61.06       65.90     30.14 o 
 -17   5   6      104.52       78.03     32.25 o 
 -15   5   6      412.12      439.59    114.52 o 
 -13   5   6      167.76      120.00     32.36 o 
 -11   5   6      381.00      455.46    129.43 o 
  -9   5   6      219.53      143.23     47.84 o 
  -7   5   6      172.40      151.04     32.98 o 
  -5   5   6      764.16      698.94     70.39 o 
  -3   5   6      423.73      382.03     29.14 o 
  -1   5   6      436.58      378.83    158.03 o 
   1   5   6      127.15      114.10    108.78 o 
   3   5   6      453.95      355.47    156.27 o 
   5   5   6     1397.50     1421.20     81.57 o 
   7   5   6      100.08       63.79     41.86 o 
   9   5   6      123.68       42.15     68.54 o 
  11   5   6      133.82       78.06     74.74 o 
  13   5   6      184.48      189.69     41.32 o 
  15   5   6      112.37       92.81     33.79 o 
  17   5   6       96.88      132.57     38.92 o 
  19   5   6       97.78      142.54     41.21 o 
 -18   6   6       49.66       68.88     36.56 o 
 -16   6   6      105.48       46.84     33.18 o 
 -14   6   6       47.85       43.74     28.27 o 
 -12   6   6       18.48       46.16     28.28 o 
 -10   6   6       45.84       37.57     25.94 o 
  -8   6   6      186.42      162.58     82.58 o 
  -6   6   6      188.72      159.19     85.77 o 
  -4   6   6        7.05       15.62     24.37 o 
  -2   6   6       89.55       56.58     19.93 o 
   0   6   6       11.54       31.33     22.31 o 
   2   6   6        1.80       19.25     50.11 o 
   4   6   6      142.00       95.07     93.03 o 
   6   6   6       39.34        0.61     50.83 o 
   8   6   6      118.44       25.69     81.72 o 
  10   6   6      134.01       81.68     64.83 o 
  12   6   6       28.77       53.57     31.67 o 
  14   6   6       12.58       36.01     28.54 o 
  16   6   6       11.05      -20.19     20.19 o 
 -13   7   6       11.04       32.74     31.91 o 
 -11   7   6        1.23       30.62     28.24 o 
  -9   7   6        1.55      -21.18     22.65 o 
  -7   7   6      124.21       86.87     55.23 o 
  -5   7   6       16.28       29.37     24.93 o 
  -3   7   6       26.06        7.49     24.51 o 
  -1   7   6       42.35       42.48     29.06 o 
   1   7   6      111.95       72.37     22.92 o 
   3   7   6       53.45       64.63     51.58 o 
   5   7   6      100.62       72.74     94.35 o 
   7   7   6        8.68        2.44     49.05 o 
   9   7   6        1.33       -0.07     22.90 o 
 -27   1   7       86.77       80.39     48.31 o 
 -25   1   7      119.19      116.29     35.56 o 
 -23   1   7        0.00        5.05     28.08 o 
 -21   1   7      664.53      700.46     97.17 o 
 -19   1   7      331.55      353.81     42.91 o 
 -17   1   7      232.73      244.24     24.27 o 
 -15   1   7      443.73      424.25     62.90 o 
 -13   1   7     1377.86     1397.90     73.46 o 
 -11   1   7      713.11      639.10     40.28 o 
  -9   1   7      100.18      112.78     14.94 o 
  -7   1   7      295.49      314.00     33.31 o 
  -5   1   7     7420.44     7110.19    235.14 o 
  -3   1   7     6059.89     6311.48    374.39 o 
  -1   1   7    10853.70    11063.75    496.01 o 
   1   1   7     2173.33     2010.58    109.61 o 
   3   1   7      697.48      672.45     57.39 o 
   5   1   7      162.14      138.48     30.91 o 
   7   1   7      665.83      615.52     45.44 o 
   9   1   7     2142.98     2141.39     90.72 o 
  11   1   7       68.28       48.45     21.44 o 
  13   1   7       18.15       23.86     20.16 o 
  15   1   7      840.56      887.46     44.03 o 
  17   1   7      310.24      415.34     52.67 o 
  19   1   7      502.89      507.18     49.18 o 
  21   1   7       83.76       85.12     22.54 o 
  23   1   7       38.41       38.68     20.12 o 
  25   1   7       50.46       51.99     18.64 o 
 -26   2   7        9.33       -5.34     34.79 o 
 -24   2   7       17.65       48.02     26.47 o 
 -22   2   7       83.54       76.21     28.64 o 
 -20   2   7       86.41       85.69     27.82 o 
 -18   2   7       23.92       12.76     19.69 o 
 -16   2   7       63.41       66.19     24.34 o 
 -14   2   7      560.15      574.51    155.13 o 
 -12   2   7       44.74       54.78     20.20 o 
 -10   2   7      731.32      748.96     45.58 o 
  -8   2   7       36.17       33.77     12.71 o 
  -6   2   7      560.17      494.78     18.61 o 
  -4   2   7      793.37      801.77     22.64 o 
  -2   2   7     3098.33     3173.78     65.09 o 
   0   2   7     3084.69     3307.87    133.40 o 
   2   2   7      770.38      704.79     58.67 o 
   4   2   7      571.26      535.88     33.05 o 
   6   2   7      203.24      170.19     78.26 o 
   8   2   7       79.87       79.95     26.04 o 
  10   2   7      917.78      962.40     40.77 o 
  12   2   7     1379.36     1428.28     52.87 o 
  14   2   7       14.15       19.36     14.67 o 
  16   2   7      223.46      216.53     27.64 o 
  18   2   7       65.19       67.40     20.08 o 
  20   2   7      256.26      211.39     30.73 o 
  22   2   7       17.34       15.78     17.31 o 
  24   2   7       64.69       40.08     28.44 o 
 -25   3   7      137.18      152.05     42.23 o 
 -23   3   7       25.44       28.84     40.80 o 
 -21   3   7       51.38       43.16     25.53 o 
 -19   3   7       47.72       33.07     23.54 o 
 -17   3   7      584.28      629.80     73.57 o 
 -15   3   7       58.54       73.02     24.29 o 
 -13   3   7       25.71       24.22     20.05 o 
 -11   3   7      918.30      844.80     53.74 o 
  -9   3   7      719.58      691.81     46.80 o 
  -7   3   7      303.86      291.73     25.38 o 
  -5   3   7       47.84       43.35     13.03 o 
  -3   3   7       11.70       24.73     16.52 o 
  -1   3   7     1730.95     1708.63     68.10 o 
   1   3   7       62.52       56.30     35.34 o 
   3   3   7      150.51      181.09     92.58 o 
   5   3   7      236.90      218.04     52.54 o 
   7   3   7      739.07      685.59     70.32 o 
   9   3   7      196.83      241.39     23.97 o 
  11   3   7      606.24      621.81     33.60 o 
  13   3   7      207.72      188.67     28.56 o 
  15   3   7      431.05      418.13     48.57 o 
  17   3   7        0.90       -8.70     13.72 o 
  19   3   7       24.34       16.79     15.66 o 
  21   3   7        3.05       -3.60     14.63 o 
  23   3   7      101.13      121.85     27.01 o 
 -24   4   7      131.44       74.82     34.44 o 
 -22   4   7       61.25       43.26     27.23 o 
 -20   4   7       25.65       23.81     24.68 o 
 -18   4   7      141.93      128.94     33.90 o 
 -16   4   7      350.22      275.50     46.68 o 
 -14   4   7       67.60       72.19     28.09 o 
 -12   4   7       91.31      102.13     28.28 o 
 -10   4   7      837.30      848.10     83.29 o 
  -8   4   7      774.89      785.94     88.66 o 
  -6   4   7      354.03      331.93     26.77 o 
  -4   4   7      431.97      441.55     41.81 o 
  -2   4   7      272.22      262.25     33.72 o 
   0   4   7       33.48       30.16     20.50 o 
   2   4   7       73.34       73.72     27.24 o 
   4   4   7      102.68       62.31     88.21 o 
   6   4   7      279.00      234.46    126.82 o 
   8   4   7      504.66      382.11    235.88 o 
  10   4   7      490.42      309.06    183.58 o 
  12   4   7      561.02      481.22     58.81 o 
  14   4   7       72.75       86.68     31.44 o 
  16   4   7      219.23      212.07     27.94 o 
  18   4   7       62.23       16.73     31.60 o 
  20   4   7       11.30      -10.36     14.33 o 
 -21   5   7       78.31       82.20     36.26 o 
 -19   5   7      240.85      248.66     93.82 o 
 -17   5   7      140.68      149.14     38.99 o 
 -15   5   7      190.11      179.90     53.64 o 
 -13   5   7      131.31      128.60     33.18 o 
 -11   5   7       98.04       54.92     26.37 o 
  -9   5   7      193.69      123.52     31.28 o 
  -7   5   7      195.93      174.68     65.99 o 
  -5   5   7      604.17      590.49     52.59 o 
  -3   5   7      294.91      266.84     55.02 o 
  -1   5   7      221.48      174.30    105.22 o 
   1   5   7      244.95      255.07    115.80 o 
   3   5   7        1.60       -4.01     18.50 o 
   5   5   7      198.35      151.09     92.71 o 
   7   5   7      137.45       86.57    117.99 o 
   9   5   7       97.71       60.11     75.80 o 
  11   5   7      189.04      142.62    137.07 o 
  13   5   7       41.42       16.69     24.84 o 
  15   5   7       93.80       68.13     31.58 o 
  17   5   7       98.69       84.01     37.60 o 
 -18   6   7        2.43       12.64     90.18 o 
 -16   6   7      286.18      218.03     93.99 o 
 -14   6   7      205.14      179.26    112.41 o 
 -12   6   7       50.41       31.00     33.29 o 
 -10   6   7       28.15       50.59     28.06 o 
  -8   6   7      177.81      186.11     96.49 o 
  -6   6   7       61.90       55.78     29.28 o 
  -4   6   7       13.50       12.57     20.28 o 
  -2   6   7       68.12       44.80     18.52 o 
   0   6   7      861.59      808.31     61.05 o 
   2   6   7      156.88      140.05     86.04 o 
   4   6   7      132.35       83.72     93.85 o 
   6   6   7      155.20       97.58     87.80 o 
   8   6   7       74.17       12.09     84.17 o 
  10   6   7        3.68       -9.13     23.96 o 
  12   6   7       79.59       99.09     37.09 o 
  14   6   7        9.25        3.19     26.87 o 
 -11   7   7       26.91       32.59     31.13 o 
  -9   7   7      107.43       91.93     54.80 o 
  -7   7   7       26.06       37.97     30.93 o 
  -5   7   7      113.36       52.70     40.46 o 
  -3   7   7       14.73      -21.49     24.66 o 
  -1   7   7       11.45       31.45     30.09 o 
   1   7   7       24.08       11.14     18.22 o 
   3   7   7        3.80        0.12     23.65 o 
   5   7   7      103.84       53.60     56.98 o 
   7   7   7       17.22        5.23     26.02 o 
 -28   0   8      323.65       84.21    133.63 o 
 -26   0   8       88.07      -72.56     99.74 o 
 -24   0   8      178.05      210.67    100.94 o 
 -22   0   8      514.27      478.53     55.31 o 
 -20   0   8     3295.69     3637.02    137.16 o 
 -18   0   8     1293.92     1322.27     70.85 o 
 -16   0   8       30.04       33.86     19.01 o 
 -14   0   8      790.75      900.81     53.07 o 
 -12   0   8     2486.13     2654.82     99.50 o 
 -10   0   8     3150.32     3205.30    110.11 o 
  -8   0   8     1234.95     1347.14     59.78 o 
  -6   0   8      295.27      267.14     27.57 o 
  -4   0   8     4808.47     4709.63    128.11 o 
  -2   0   8     4731.09     4785.58    302.22 o 
   0   0   8     5039.26     5685.67    331.16 o 
   2   0   8      164.84      168.19     57.46 o 
   4   0   8       22.49       56.27     46.37 o 
   6   0   8     4478.23     3854.90    259.14 o 
  22   0   8      181.45      222.11     48.74 o 
  24   0   8       54.93       60.20     36.79 o 
 -27   1   8       25.41      -11.06     27.23 o 
 -25   1   8       10.31      -20.21     20.21 o 
 -23   1   8       36.09       20.46     25.50 o 
 -21   1   8      157.71      180.59     36.13 o 
 -19   1   8      295.39      300.02     29.32 o 
 -17   1   8       17.09        2.21     12.70 o 
 -15   1   8      341.70      362.82     28.64 o 
 -13   1   8      710.86      725.54     31.83 o 
 -11   1   8      255.19      284.31     22.49 o 
  -9   1   8     1129.36     1119.78     41.90 o 
  -7   1   8      358.75      375.20     54.95 o 
  -5   1   8      745.15      809.79     43.95 o 
  -3   1   8     4817.94     5031.19    321.94 o 
  -1   1   8      584.75      577.68     83.18 o 
   1   1   8     2050.59     2173.08    117.69 o 
   3   1   8       41.67       18.68     27.93 o 
   5   1   8      381.74      394.07     49.44 o 
   7   1   8      917.02      980.52     59.41 o 
   9   1   8        1.61       -6.85     14.04 o 
  11   1   8       22.97       17.44     18.40 o 
  13   1   8      356.56      339.40     45.89 o 
  15   1   8      162.23      153.01     35.42 o 
  17   1   8      437.17      510.50     43.32 o 
  19   1   8        8.01       -0.26     12.12 o 
  21   1   8       11.39       -2.54     17.65 o 
  23   1   8       16.64        3.56     17.57 o 
 -26   2   8       66.22       98.66     35.06 o 
 -24   2   8       25.51       29.66     27.30 o 
 -22   2   8      403.40      386.49     48.93 o 
 -20   2   8      540.67      578.46     58.27 o 
 -18   2   8      181.94      156.41     38.35 o 
 -16   2   8       96.66       81.32     24.93 o 
 -14   2   8      679.18      476.57     99.28 o 
 -12   2   8      265.52      212.55     67.04 o 
 -10   2   8       79.66       85.41     19.54 o 
  -8   2   8      188.63      187.52     35.08 o 
  -6   2   8      147.47      144.44     12.81 o 
  -4   2   8       30.24       32.67     11.53 o 
  -2   2   8      389.93      381.75     18.55 o 
   0   2   8      713.60      706.57     70.80 o 
   2   2   8      527.78      554.29     34.93 o 
   4   2   8      187.42      174.24     59.61 o 
   6   2   8      272.46      246.88    109.05 o 
   8   2   8      511.06      557.01     50.84 o 
  10   2   8      104.51       88.75     19.32 o 
  12   2   8      143.28      115.23     35.92 o 
  14   2   8        1.48      -12.52     12.52 o 
  16   2   8      116.54      114.38     23.76 o 
  18   2   8       53.44       75.96     20.89 o 
  20   2   8      130.97      138.60     27.18 o 
  22   2   8       21.52        8.08     14.51 o 
 -25   3   8       76.06       27.39     25.61 o 
 -23   3   8       56.09       25.25     27.15 o 
 -21   3   8      122.11       90.08     29.81 o 
 -19   3   8       26.70       38.42     24.06 o 
 -17   3   8      299.15      298.93    103.37 o 
 -15   3   8      164.61      131.01     30.85 o 
 -13   3   8      222.09      266.47     45.08 o 
 -11   3   8      528.23      542.21     64.16 o 
  -9   3   8     1023.07      975.90     58.05 o 
  -7   3   8      397.59      386.11     42.83 o 
  -5   3   8      432.57      425.41     27.53 o 
  -3   3   8      370.14      317.15     78.94 o 
  -1   3   8      338.88      257.18    102.45 o 
   1   3   8      105.58      104.21     56.02 o 
   3   3   8      373.08      369.33    207.78 o 
   5   3   8      585.37      654.97     50.75 o 
   7   3   8     1013.29      987.70     38.63 o 
   9   3   8      376.41      354.07     26.90 o 
  11   3   8      105.33      113.33     52.53 o 
  13   3   8      435.88      448.12     33.55 o 
  15   3   8       20.15        7.69     14.30 o 
  17   3   8      120.69      105.72     23.12 o 
  19   3   8      140.14      162.63     27.58 o 
  21   3   8       32.88       56.06     21.41 o 
 -22   4   8       18.43       24.41     26.21 o 
 -20   4   8       61.73       49.30     28.90 o 
 -18   4   8       92.53       86.08     30.07 o 
 -16   4   8      166.63      211.38     54.97 o 
 -14   4   8      188.31      167.88     36.33 o 
 -12   4   8      181.45      173.91     34.39 o 
 -10   4   8      835.91     1007.75     63.55 o 
  -8   4   8      261.56      267.51     48.52 o 
  -6   4   8     1725.66     1735.85    148.95 o 
  -4   4   8      336.04      342.06     48.33 o 
  -2   4   8        1.19       -1.73     16.23 o 
   0   4   8      138.35       96.99     70.08 o 
   2   4   8      242.78      221.55     87.61 o 
   4   4   8      166.66      146.92     63.04 o 
   6   4   8      538.29      350.96    172.58 o 
   8   4   8      178.47      170.14    140.96 o 
  10   4   8      749.88      834.35     66.03 o 
  12   4   8       30.42       -3.73     30.17 o 
  14   4   8       36.77        9.97     22.40 o 
  16   4   8       85.64       64.92     30.55 o 
  18   4   8       84.12       67.62     32.91 o 
  20   4   8       44.69       87.58     39.86 o 
 -19   5   8        3.52       -7.74     37.96 o 
 -17   5   8       97.21      108.97     39.52 o 
 -15   5   8      442.42      491.57    180.18 o 
 -13   5   8       34.41      -10.56     20.79 o 
 -11   5   8       27.55        1.38     22.94 o 
  -9   5   8        7.91        0.56     21.91 o 
  -7   5   8      488.34      485.21    195.26 o 
  -5   5   8       16.47       -8.83     17.14 o 
  -3   5   8       71.65       44.21     23.91 o 
  -1   5   8       25.35       10.77     20.38 o 
   1   5   8       82.71      112.59     69.18 o 
   3   5   8      197.48      201.17    109.27 o 
   5   5   8      100.25       62.66     67.84 o 
   7   5   8       71.38       42.72     69.53 o 
   9   5   8      128.15       88.73    127.21 o 
  11   5   8       72.88       64.57     31.14 o 
  13   5   8       18.03       15.34     31.02 o 
  15   5   8       22.37       11.03     27.18 o 
  17   5   8        3.18      -22.51     22.51 o 
 -16   6   8       29.69       16.95     29.59 o 
 -14   6   8      246.80      269.84     84.77 o 
 -12   6   8       12.85       -0.56     31.72 o 
 -10   6   8      107.38       22.39     27.99 o 
  -8   6   8       23.61        4.73     22.87 o 
  -6   6   8        2.25      -19.45     20.95 o 
  -4   6   8       84.56       42.69     49.52 o 
  -2   6   8      172.24      145.90     52.90 o 
   0   6   8       66.57       52.50     39.93 o 
   2   6   8       42.71       48.43     28.16 o 
   4   6   8      125.07       83.62     76.83 o 
   6   6   8       60.18       57.90     81.29 o 
   8   6   8       49.69       42.08     52.46 o 
  10   6   8       46.14       16.49     53.72 o 
  12   6   8       31.12       10.87     30.42 o 
  -9   7   8        8.59      -11.77    109.13 o 
  -7   7   8       46.79       65.93     35.51 o 
  -5   7   8       43.69       30.85     28.90 o 
  -3   7   8        7.55       19.32     29.09 o 
  -1   7   8      107.86       96.05     47.33 o 
   1   7   8       23.85       25.84     20.34 o 
   3   7   8       91.18       44.28     65.94 o 
   5   7   8       93.41      -48.01    107.05 o 
 -27   1   9       11.46      -23.78     23.78 o 
 -25   1   9      120.83       60.37     61.15 o 
 -23   1   9       96.88       47.91     38.35 o 
 -21   1   9      755.20      833.42     43.57 o 
 -19   1   9      123.87      106.38     21.95 o 
 -17   1   9      144.48      140.91     38.10 o 
 -15   1   9      146.10      144.65     49.41 o 
 -13   1   9      218.83      201.65     32.79 o 
 -11   1   9      364.70      364.61     24.05 o 
  -9   1   9      565.97      611.79     27.85 o 
  -7   1   9      539.47      535.87     25.45 o 
  -5   1   9      549.14      507.78     28.21 o 
  -3   1   9       77.74       75.14     34.72 o 
  -1   1   9     1178.31     1270.43     93.32 o 
   1   1   9      597.38      669.14     65.49 o 
   3   1   9      289.82      346.65     68.94 o 
   5   1   9       51.21       45.05     36.55 o 
   7   1   9     1059.36     1020.25     65.33 o 
   9   1   9      432.78      484.70     55.54 o 
  11   1   9       52.30       40.63     24.06 o 
  13   1   9      158.09      125.05     33.96 o 
  15   1   9      620.36      722.07     60.76 o 
  17   1   9      227.12      256.56     33.30 o 
  19   1   9      341.23      395.43     40.64 o 
  21   1   9       29.31       25.06     19.11 o 
  23   1   9       42.96       30.31     22.54 o 
 -26   2   9       17.52       12.80     19.97 o 
 -24   2   9      303.28      308.27    127.77 o 
 -22   2   9      344.63      436.81    146.04 o 
 -20   2   9       69.39       37.60    104.17 o 
 -18   2   9       90.17       76.81     60.82 o 
 -16   2   9      625.61      413.22    147.89 o 
 -14   2   9      162.97      179.94     31.12 o 
 -12   2   9      191.45      215.86     33.07 o 
 -10   2   9      917.79      834.19     72.99 o 
  -8   2   9      400.94      321.66     37.33 o 
  -6   2   9       92.05       50.22     16.64 o 
  -4   2   9      434.25      362.13     97.36 o 
  -2   2   9     1634.89     1680.69    172.54 o 
   0   2   9      481.36      480.29     35.77 o 
   2   2   9      422.43      435.32     33.88 o 
   4   2   9      161.75      110.11     86.27 o 
   6   2   9       40.26       33.56     21.96 o 
   8   2   9      243.58      235.15     40.49 o 
  10   2   9      147.87      139.85     33.98 o 
  12   2   9      852.10      892.69     43.76 o 
  14   2   9        9.55       15.39     15.19 o 
  16   2   9      277.31      268.36     32.27 o 
  18   2   9       60.60       37.10     18.94 o 
  20   2   9        3.66        6.08     17.64 o 
  22   2   9       26.10       22.64     22.06 o 
 -23   3   9        8.77      -12.70     20.91 o 
 -21   3   9      121.45      144.63     35.19 o 
 -19   3   9      360.66      444.48     54.09 o 
 -17   3   9       69.84       51.49     26.14 o 
 -15   3   9       52.92       55.68     25.04 o 
 -13   3   9      263.53      251.63     35.24 o 
 -11   3   9     1007.97     1136.90     65.17 o 
  -9   3   9      153.99      154.04     29.87 o 
  -7   3   9      556.67      541.39    129.65 o 
  -5   3   9      762.49      761.60     51.99 o 
  -3   3   9      457.78      427.51     86.12 o 
  -1   3   9      235.13      223.31    129.25 o 
   1   3   9      179.78      158.87     82.65 o 
   3   3   9      487.09      491.46    251.44 o 
   5   3   9      226.09      180.57    114.38 o 
   7   3   9       96.16       79.88     47.92 o 
   9   3   9      606.03      492.75     59.22 o 
  11   3   9        1.66      -22.99     30.09 o 
  13   3   9      183.25      117.46    115.02 o 
  15   3   9      143.36      107.65     41.34 o 
  17   3   9       47.89       57.73     24.28 o 
  19   3   9       73.33       76.32     29.81 o 
 -22   4   9      125.43      103.54     35.44 o 
 -20   4   9       35.24       31.85     28.24 o 
 -18   4   9       53.92       31.58     25.04 o 
 -16   4   9      118.36      115.15     33.98 o 
 -14   4   9       33.46       45.99     26.28 o 
 -12   4   9       80.88       84.83     30.36 o 
 -10   4   9      191.57      180.45     35.38 o 
  -8   4   9      290.38      313.55    121.12 o 
  -6   4   9      107.97       99.46     19.31 o 
  -4   4   9     1021.86     1072.85     51.86 o 
  -2   4   9      446.34      333.20    153.50 o 
   0   4   9       47.35       35.76     35.20 o 
   2   4   9       52.88       16.02     21.35 o 
   4   4   9      767.83      634.16    321.07 o 
   6   4   9       97.68       63.94     36.69 o 
   8   4   9       15.20        6.42     23.19 o 
  10   4   9      100.10       62.49     81.72 o 
  12   4   9       62.55       -1.22     47.03 o 
  14   4   9        1.03       -4.28     23.53 o 
  16   4   9      138.80      165.64     44.28 o 
  18   4   9        3.47       19.40     30.52 o 
 -19   5   9      167.60      146.78     42.66 o 
 -17   5   9        0.70       -2.11     21.96 o 
 -15   5   9        3.08        5.63     31.67 o 
 -13   5   9       14.51       22.74     25.72 o 
 -11   5   9       39.98       15.66     22.51 o 
  -9   5   9      501.50      382.05    115.78 o 
  -7   5   9      304.88      190.02    103.62 o 
  -5   5   9       99.27       39.31     41.75 o 
  -3   5   9      392.81      328.17     48.24 o 
  -1   5   9      144.09       58.75     29.04 o 
   1   5   9       63.21       61.58     47.96 o 
   3   5   9       48.95       16.10     46.03 o 
   5   5   9        6.24       26.94     26.05 o 
   7   5   9       63.12        4.61     27.08 o 
   9   5   9       65.72       25.37     47.12 o 
  11   5   9       99.70       92.78     95.47 o 
  13   5   9        3.88        0.86     24.65 o 
  15   5   9        0.07        8.78     27.02 o 
 -14   6   9        7.74       -5.87     28.31 o 
 -12   6   9       65.57       50.91     31.60 o 
 -10   6   9       87.58       48.86     31.90 o 
  -8   6   9       36.39       38.55     28.67 o 
  -6   6   9      122.05       42.82     30.20 o 
  -4   6   9       68.30       38.81     29.68 o 
  -2   6   9       98.62       96.62     35.10 o 
   0   6   9      169.60      118.46     69.97 o 
   2   6   9        5.45       22.70     41.26 o 
   4   6   9      350.65      253.85    165.06 o 
   6   6   9       51.47       68.22    100.87 o 
   8   6   9       34.39        1.50     43.72 o 
  10   6   9       20.01        7.17     29.46 o 
 -26   0  10       75.14       73.42     35.89 o 
 -24   0  10       19.94      -17.89     22.09 o 
 -22   0  10      295.61      310.10     78.36 o 
 -20   0  10      180.15      209.65     65.17 o 
 -18   0  10      259.38      286.78    106.29 o 
 -16   0  10       96.42      103.29     41.58 o 
 -14   0  10     1006.75     1149.18     99.17 o 
 -12   0  10      838.06      953.45    201.32 o 
 -10   0  10       73.23       56.47     18.74 o 
  -8   0  10       38.01       42.17     16.20 o 
  -6   0  10     1720.69     1879.44     94.40 o 
  -4   0  10      964.57     1036.74     50.48 o 
  -2   0  10        1.54       24.81     52.28 o 
   0   0  10     1135.82     1256.64    131.52 o 
   2   0  10      382.08      290.20     80.07 o 
   4   0  10      533.28      685.70     96.91 o 
   6   0  10      394.60      223.64     72.83 o 
 -25   1  10      151.14       62.21     71.65 o 
 -23   1  10       57.21       21.40     32.66 o 
 -21   1  10      349.84      348.65     85.60 o 
 -19   1  10       31.23       36.08     38.97 o 
 -17   1  10       82.91       82.16     26.65 o 
 -15   1  10      159.00      133.82     41.73 o 
 -13   1  10      187.69      177.30     31.43 o 
 -11   1  10      282.52      269.39     33.98 o 
  -9   1  10       10.12        5.62      9.51 o 
  -7   1  10       16.07       31.27     10.45 o 
  -5   1  10      655.78      673.14     28.77 o 
  -3   1  10      116.93       78.27     48.09 o 
  -1   1  10       65.53       86.44     47.35 o 
   1   1  10       44.76       16.05     34.84 o 
   3   1  10      240.07      217.24     50.29 o 
   5   1  10       11.34      -19.69     59.69 o 
  19   1  10      112.60      114.15     38.07 o 
  21   1  10       12.35       -4.26     27.98 o 
 -24   2  10       28.82       37.93     29.86 o 
 -22   2  10       58.52       61.42     30.13 o 
 -20   2  10      119.72      147.18     35.00 o 
 -18   2  10       57.88       48.08     25.16 o 
 -16   2  10       67.39       73.10     27.73 o 
 -14   2  10        9.80       15.42     19.78 o 
 -12   2  10      176.56      203.35     32.90 o 
 -10   2  10      529.47      510.01     44.38 o 
  -8   2  10      114.11      108.53     37.82 o 
  -6   2  10      665.91      715.86     49.13 o 
  -4   2  10      317.64      192.41     78.07 o 
  -2   2  10     3035.87     3047.68    174.29 o 
   0   2  10      690.87      652.90    114.49 o 
   2   2  10       61.00       50.09     72.54 o 
   4   2  10      120.78       92.23     31.11 o 
   6   2  10       46.31       42.00     55.30 o 
   8   2  10      476.00      417.05     53.40 o 
  10   2  10      170.88      107.22    123.31 o 
  12   2  10       44.61       36.64     17.10 o 
  14   2  10      690.94      819.81    103.28 o 
  16   2  10       29.67       55.65     21.11 o 
  18   2  10      203.79      197.59     30.78 o 
  20   2  10       22.27       11.27     19.67 o 
 -23   3  10       51.32       67.60     31.74 o 
 -21   3  10       12.87       29.88     25.45 o 
 -19   3  10        3.61       -7.49     21.42 o 
 -17   3  10       14.90        5.78     18.41 o 
 -15   3  10       78.33       54.72     26.77 o 
 -13   3  10      288.45      319.09     44.47 o 
 -11   3  10      355.39      329.15     43.10 o 
  -9   3  10       20.83       27.04     20.28 o 
  -7   3  10       76.41       87.65     25.21 o 
  -5   3  10      136.37       84.55     24.96 o 
  -3   3  10       53.13       55.31     79.22 o 
  -1   3  10      410.81      346.86    131.50 o 
   1   3  10      225.92      207.09    105.39 o 
   3   3  10       48.63       26.39     23.31 o 
   5   3  10      101.37      113.06     46.55 o 
   7   3  10      505.94      526.67     60.46 o 
   9   3  10      439.02      412.21     56.48 o 
  11   3  10      394.68      414.89     57.63 o 
  13   3  10       38.02       24.35     27.30 o 
  15   3  10        5.30      -18.32     20.65 o 
  17   3  10       30.35       21.37     29.09 o 
  19   3  10       36.73       38.17     32.45 o 
 -20   4  10       78.28       62.18     32.20 o 
 -18   4  10      204.61      244.41     65.05 o 
 -16   4  10       13.90       16.80     24.92 o 
 -14   4  10       36.26       44.06     26.70 o 
 -12   4  10        3.92        2.22     19.87 o 
 -10   4  10      285.76      280.20     53.18 o 
  -8   4  10      155.90      189.41     44.70 o 
  -6   4  10      256.86      281.45     71.96 o 
  -4   4  10       87.65      117.99     22.15 o 
  -2   4  10       43.15       68.33     48.42 o 
   0   4  10        6.95       19.24     21.33 o 
   2   4  10       39.33       15.75     34.17 o 
   4   4  10      106.05      131.54     44.33 o 
   6   4  10       45.61       -3.02     25.73 o 
   8   4  10       32.79       31.55     26.29 o 
  10   4  10      152.34      102.44    105.52 o 
  12   4  10        5.55       12.62     25.82 o 
  14   4  10       33.86       44.76     30.19 o 
  16   4  10        9.93      -23.16     25.96 o 
 -17   5  10       65.72       84.71     37.77 o 
 -15   5  10      235.61      229.20    114.48 o 
 -13   5  10       74.37       45.29     28.72 o 
 -11   5  10       18.47       37.49     24.33 o 
  -9   5  10      250.34      195.43     51.49 o 
  -7   5  10       70.51       66.79     28.98 o 
  -5   5  10       16.21        6.41     26.41 o 
  -3   5  10       11.13       -2.03     15.31 o 
  -1   5  10      324.17      285.38    158.65 o 
   1   5  10        0.42        5.99     23.12 o 
   3   5  10        0.56        5.31     22.43 o 
   5   5  10      206.79      116.40     96.38 o 
   7   5  10       32.88       -2.04     24.28 o 
   9   5  10       63.74       54.34     62.94 o 
  11   5  10       40.88       32.09     29.68 o 
  13   5  10       33.01       26.43     57.52 o 
 -12   6  10       36.53       -4.39    104.14 o 
 -10   6  10       22.91        7.03     25.42 o 
  -8   6  10       21.65        7.49     22.86 o 
  -6   6  10       69.82       51.99     32.62 o 
  -4   6  10       22.47       30.26     32.75 o 
  -2   6  10        3.96        1.37     39.13 o 
   0   6  10       77.95       77.85     43.23 o 
   2   6  10       14.82       21.61     27.34 o 
   4   6  10        5.09       -3.16     27.31 o 
   6   6  10       24.29        7.52     28.37 o 
 -23   1  11       92.83       69.25     45.72 o 
 -21   1  11      390.45      483.83     54.27 o 
 -19   1  11      439.57      575.67     58.23 o 
 -17   1  11       36.63       37.63     33.17 o 
 -15   1  11       55.80       63.96     32.66 o 
 -13   1  11      295.69      361.78     91.66 o 
 -11   1  11      195.93      170.13     41.88 o 
  -9   1  11      104.70      129.78     27.83 o 
  -7   1  11      317.58      301.41     52.05 o 
  -5   1  11      621.87      628.97     29.61 o 
  -3   1  11      623.22      602.17     35.63 o 
  -1   1  11     1068.46     1182.61     97.89 o 
   1   1  11      225.20      153.22     36.76 o 
   3   1  11       18.48       16.30     65.14 o 
   5   1  11      179.66       82.10     77.85 o 
   7   1  11        0.68       -7.85     65.27 o 
  19   1  11       48.18       66.04     36.85 o 
 -22   2  11       29.84       18.00     25.81 o 
 -20   2  11       47.71       36.78     36.79 o 
 -18   2  11       94.29       64.41     54.79 o 
 -16   2  11      111.44      124.82     33.61 o 
 -14   2  11        9.90       11.18     25.95 o 
 -12   2  11        5.05       15.17     18.07 o 
 -10   2  11      800.06      792.74     54.46 o 
  -8   2  11      112.71       64.31     28.38 o 
  -6   2  11       46.22       12.10     25.23 o 
  -4   2  11      867.72      869.02     98.91 o 
  -2   2  11       87.41       87.97     57.17 o 
   0   2  11      477.79      360.73    111.82 o 
   2   2  11        9.92       50.29     84.97 o 
   4   2  11      115.93       37.39     79.45 o 
   6   2  11      259.66      102.29     89.66 o 
   8   2  11      132.43      101.71     42.90 o 
  10   2  11       67.48       60.75     30.02 o 
  12   2  11      242.61      244.54     48.08 o 
  14   2  11       88.11       86.48     23.63 o 
  16   2  11       29.10       29.59     19.13 o 
  18   2  11       15.07      -17.67     17.67 o 
 -21   3  11       73.29       70.61     41.22 o 
 -19   3  11       23.11        5.57     23.21 o 
 -17   3  11       32.08       25.63     24.58 o 
 -15   3  11       63.88       61.45     26.82 o 
 -13   3  11       83.52       68.08     43.06 o 
 -11   3  11      154.09      169.56     62.19 o 
  -9   3  11        9.54        7.27     19.62 o 
  -7   3  11      349.52      370.31     45.10 o 
  -5   3  11      157.60       92.03     71.82 o 
  -3   3  11      123.87       30.33     79.17 o 
  -1   3  11        0.24        1.07     73.70 o 
   1   3  11       84.86       33.81     25.98 o 
   3   3  11       46.82       16.17     24.78 o 
   5   3  11       29.11       14.76     23.00 o 
   7   3  11       50.96       29.25     37.01 o 
   9   3  11      384.36      354.25     54.56 o 
  11   3  11       15.46       12.02     23.55 o 
  13   3  11        5.11      -20.39     21.87 o 
  15   3  11       16.21       -2.37     27.41 o 
  17   3  11        9.09       32.17     31.84 o 
 -18   4  11        0.79       27.34     25.26 o 
 -16   4  11      198.08      243.59     78.27 o 
 -14   4  11       41.90       63.98     28.63 o 
 -12   4  11       29.41       19.48     24.33 o 
 -10   4  11        2.99       -3.13     21.85 o 
  -8   4  11      408.86      371.27    154.31 o 
  -6   4  11        3.55       10.41     22.42 o 
  -4   4  11      116.56       59.60     36.13 o 
  -2   4  11       22.79       24.58     23.16 o 
   0   4  11        5.85       10.93     28.67 o 
   2   4  11       86.10       65.97     31.12 o 
   4   4  11      139.32      150.07     76.07 o 
   6   4  11       32.94       -4.42     22.87 o 
   8   4  11      235.88      164.28     41.50 o 
  10   4  11       19.24       18.05     26.93 o 
  12   4  11       97.52       89.31     37.19 o 
  14   4  11        4.95        5.34     27.00 o 
 -15   5  11        0.24      -12.23     24.16 o 
 -13   5  11       11.41       -0.21     25.80 o 
 -11   5  11      128.55       81.50     33.92 o 
  -9   5  11        6.78       15.14     23.29 o 
  -7   5  11       84.01       48.84     28.96 o 
  -5   5  11       39.40       37.93     46.80 o 
  -3   5  11      189.68      158.94     55.88 o 
  -1   5  11       17.51        5.50     25.12 o 
   1   5  11       30.68       24.14     28.40 o 
   3   5  11       76.25       26.86     54.43 o 
   5   5  11       13.48        3.24     25.60 o 
   7   5  11        8.70       31.49     30.97 o 
   9   5  11       56.54       22.78     29.94 o 
  -6   6  11        2.42       -2.92     24.99 o 
  -4   6  11        0.97       15.31     28.85 o 
  -2   6  11        5.34      -21.45     21.45 o 
   0   6  11      116.49       86.91    136.58 o 
   2   6  11       25.23       14.33     29.07 o 
 -22   0  12      559.18      541.82    184.61 o 
 -20   0  12      173.26      150.38    130.26 o 
 -18   0  12       78.44       69.93    108.16 o 
 -16   0  12      116.98      107.34     54.99 o 
 -14   0  12      140.96      163.11     38.62 o 
 -12   0  12      321.15      408.94     72.00 o 
 -10   0  12      501.06      534.28     42.96 o 
  -8   0  12      512.53      716.05     68.81 o 
  -6   0  12      422.74      426.18     79.01 o 
  -4   0  12      198.44      190.20     30.64 o 
  -2   0  12      245.24      134.40     67.47 o 
   0   0  12      711.02      817.32    117.94 o 
   2   0  12      208.37      151.11     75.87 o 
 -21   1  12       12.90       36.24     25.96 o 
 -19   1  12       22.00       38.16     26.21 o 
 -17   1  12       55.30       54.51     26.03 o 
 -15   1  12       76.52       70.69     32.53 o 
 -13   1  12      100.01      138.57     43.41 o 
 -11   1  12       48.50       52.24     23.66 o 
  -9   1  12       96.46      114.70     25.91 o 
  -7   1  12       74.14       64.20     22.22 o 
  -5   1  12      364.30      406.38     64.36 o 
  -3   1  12      709.75      694.65     84.32 o 
  -1   1  12       26.22       43.04     45.20 o 
   1   1  12       52.58       -5.76     68.07 o 
   3   1  12       38.09       41.15     76.27 o 
   5   1  12       56.51       -4.17     70.48 o 
 -20   2  12      100.09       73.67     55.38 o 
 -18   2  12       35.35       34.20     38.20 o 
 -16   2  12       29.94        7.75     22.47 o 
 -14   2  12       38.73       34.29     34.50 o 
 -12   2  12      211.41      245.37     39.05 o 
 -10   2  12       46.73       43.58     22.37 o 
  -8   2  12      114.56       87.53     27.46 o 
  -6   2  12       19.65        9.15     33.11 o 
  -4   2  12      124.88      148.94     29.88 o 
  -2   2  12      189.17      177.57     98.75 o 
   0   2  12       42.74       67.86     86.12 o 
   2   2  12       74.97       43.13     84.39 o 
   4   2  12       99.88       37.39     85.81 o 
   6   2  12       35.80       35.59     87.52 o 
   8   2  12       47.16      -20.13     80.22 o 
 -19   3  12       17.60       16.42     22.59 o 
 -17   3  12       68.69       32.26     24.32 o 
 -15   3  12       22.43       18.81     17.94 o 
 -13   3  12      237.01      198.15    111.76 o 
 -11   3  12      112.15       11.74     42.24 o 
  -9   3  12       94.48        9.79     39.90 o 
  -7   3  12      218.85       32.96     45.78 o 
  -5   3  12      281.51      184.67     60.25 o 
  -3   3  12      234.91       76.85     93.95 o 
  -1   3  12      111.10      -17.01     77.34 o 
   1   3  12        1.10       -8.73     79.92 o 
   3   3  12       97.33       17.69     88.28 o 
   5   3  12       68.25       47.48     31.80 o 
   7   3  12       81.17       56.75     90.90 o 
   9   3  12       70.22       79.19     33.56 o 
  11   3  12       32.78       47.08     31.82 o 
  13   3  12       28.00        7.59     27.12 o 
 -16   4  12        6.74       25.93     24.55 o 
 -14   4  12       11.01       -2.26     22.79 o 
 -12   4  12       35.64       28.80     25.68 o 
 -10   4  12      494.30      617.41    170.43 o 
  -8   4  12      306.30      275.63     45.33 o 
  -6   4  12      159.90      150.34     83.85 o 
  -4   4  12      217.37      185.96     82.99 o 
  -2   4  12       47.12       43.61    101.00 o 
   0   4  12       77.71       48.41     29.94 o 
   2   4  12        4.29      -22.27     22.27 o 
   4   4  12       18.48       -0.44     24.26 o 
   6   4  12      153.69      119.82    111.94 o 
   8   4  12       10.83       13.29     25.78 o 
  10   4  12       63.89       -5.04     40.93 o 
 -11   5  12       48.65       42.94     48.11 o 
  -9   5  12        8.76       49.71     27.84 o 
  -7   5  12       64.10       81.51     31.64 o 
  -5   5  12       36.98       26.81     36.06 o 
  -3   5  12       36.81       33.32     28.22 o 
  -1   5  12       73.81       40.30     30.61 o 
   1   5  12        0.73       35.03     29.37 o 
   3   5  12       93.84       73.80     33.72 o 
   5   5  12       29.94        6.90     29.31 o 
 -19   1  13       45.82       41.35     27.42 o 
 -17   1  13       18.54      -10.11     20.26 o 
 -15   1  13       54.67       56.42     26.39 o 
 -13   1  13      129.62      123.98     30.10 o 
 -11   1  13      156.32      170.58     31.19 o 
  -9   1  13        0.52       -1.99     17.65 o 
  -7   1  13      101.88      122.05     27.21 o 
  -5   1  13       85.16      131.05     26.91 o 
  -3   1  13      233.15      245.05     85.39 o 
  -1   1  13      150.74      149.04     89.82 o 
   1   1  13        8.72       -9.04     68.84 o 
   3   1  13       26.05       14.00     77.97 o 
 -18   2  13       17.09       26.96     26.28 o 
 -16   2  13       13.34       14.56     24.63 o 
 -14   2  13       29.26       13.90     21.43 o 
 -12   2  13       91.09       85.29     30.71 o 
 -10   2  13       13.80        4.55     19.35 o 
  -8   2  13       21.61      -14.56     20.60 o 
  -6   2  13       66.42       60.24     24.01 o 
  -4   2  13       27.43       21.01     21.25 o 
  -2   2  13       17.84       28.32     86.54 o 
   0   2  13       27.16       13.07     82.63 o 
   2   2  13       15.51       28.25     86.77 o 
   4   2  13       44.87       17.77     85.45 o 
 -17   3  13       24.14       38.16     27.65 o 
 -15   3  13        8.68       13.80     25.99 o 
 -13   3  13        7.21        5.22     23.61 o 
 -11   3  13      131.66       62.80     83.22 o 
  -9   3  13      127.88      127.63     72.55 o 
  -7   3  13       10.61       -1.40     21.34 o 
  -5   3  13        5.39       14.02     20.78 o 
  -3   3  13      116.21       22.86     94.02 o 
  -1   3  13       84.52       37.51     98.33 o 
   1   3  13       12.71      -21.71     93.44 o 
   3   3  13        2.06       -9.33     91.14 o 
   5   3  13        8.31       89.45    106.61 o 
   7   3  13      114.41      -38.65     91.21 o 
  11   3  13       19.26       73.13     39.61 o 
 -14   4  13       28.24       27.96     28.61 o 
 -12   4  13       31.84       44.28     30.59 o 
 -10   4  13       30.99       29.43     26.89 o 
  -8   4  13       30.08       41.34     28.68 o 
  -6   4  13       59.65       74.18     33.43 o 
  -4   4  13       17.75       23.71     24.92 o 
  -2   4  13      100.31       54.05    109.36 o 
   0   4  13       46.62      -36.02     83.51 o 
   2   4  13       24.50       24.65    105.32 o 
   4   4  13       81.05       87.95     47.51 o 
   6   4  13        4.70        1.48     33.37 o 
   8   4  13       25.23       15.54     32.20 o 
  -5   5  13       10.77       55.69    123.03 o 
  -3   5  13       39.64       62.78     65.84 o 
  -1   5  13        1.19       16.72    111.90 o 
 -18   0  14       29.03       49.79    111.51 o 
 -16   0  14       37.53      138.54    121.41 o 
 -14   0  14       43.84       80.73    101.59 o 
 -12   0  14       42.86       34.61     89.10 o 
 -10   0  14        9.44       25.38     79.52 o 
  -8   0  14      212.15      289.61    115.59 o 
  -6   0  14       61.87       37.25     74.57 o 
  -4   0  14       28.41      -23.11     61.73 o 
  -2   0  14       56.32       52.62     74.66 o 
 -17   1  14        9.47        4.08     73.99 o 
 -15   1  14       21.00       53.77     26.55 o 
 -13   1  14       66.33       81.81     25.82 o 
 -11   1  14      101.25       86.06     33.86 o 
  -9   1  14       52.53       35.28     20.67 o 
  -7   1  14       29.93       29.68     20.96 o 
  -5   1  14       32.85       23.31     20.09 o 
  -3   1  14       12.47       38.99     23.57 o 
  -1   1  14       11.68       56.28     90.14 o 
   1   1  14       11.44       43.03     83.57 o 
 -16   2  14       39.22       14.82     27.04 o 
 -14   2  14       33.13       14.70     22.80 o 
 -12   2  14       24.52       65.14     28.25 o 
 -10   2  14        2.43       -7.13     22.27 o 
  -8   2  14       51.78       23.94     22.40 o 
  -6   2  14      253.59      300.46     43.50 o 
  -4   2  14      149.67       94.35     31.17 o 
  -2   2  14      319.94      177.53    116.23 o 
   0   2  14       62.38        3.50     89.72 o 
   2   2  14       29.58       62.19     92.19 o 
 -13   3  14       63.50       80.66     34.90 o 
 -11   3  14       38.66       22.71     25.95 o 
  -9   3  14       91.97       91.09     33.61 o 
  -7   3  14       10.02       39.78     35.92 o 
  -5   3  14      144.25      140.81     37.15 o 
  -3   3  14       26.17       22.18     27.97 o 
  -1   3  14       70.15       36.87    102.27 o 
   1   3  14        4.72      -16.35     94.74 o 
   3   3  14       17.74       -5.36     96.20 o 
   5   3  14       22.45       10.43     98.73 o 
  -8   4  14       67.42       60.00     29.47 o 
  -6   4  14        5.66       32.73     28.75 o 
  -4   4  14       56.43       55.11     31.61 o 
  -2   4  14       20.87       13.54     33.99 o 
   0   4  14        8.00       -4.80    102.02 o 
   2   4  14        4.78       -4.09    105.96 o 
 -13   1  15       72.33       96.32     72.36 o 
 -11   1  15       68.92       83.14     64.95 o 
  -9   1  15      151.14      185.81     75.34 o 
  -7   1  15       51.51       57.69     26.32 o 
  -5   1  15       97.37      134.62     35.73 o 
  -3   1  15       63.59       64.23     27.68 o 
 -12   2  15       31.92       27.86     26.98 o 
 -10   2  15       75.14       51.16     28.29 o 
  -8   2  15       48.49       75.64     30.43 o 
  -6   2  15      143.21      105.99     32.46 o 
  -4   2  15      141.98      133.99     38.01 o 
  -2   2  15        7.10       64.32    102.39 o 
   0   2  15       17.04        2.20     92.60 o 
  -7   3  15       29.97       14.32     26.71 o 
  -5   3  15       75.04       56.39     31.92 o 
  -3   3  15       13.45       22.26     48.90 o 
  -1   3  15       10.04       43.13    105.74 o 
  -8   0  16       24.43      110.24     97.93 o 
  -6   0  16       38.39       48.34     89.38 o 
  -7   1  16       43.32       54.44    102.05 o 
  -5   1  16       97.10       52.58    100.09 o 
                                                 
